# Supplementary material for: An Augmented High-Dimensional Graphical Lasso Method to Incorporate Prior Biological Knowledge for Global Network Learning
Source: Front Genet. 2022 Jan 27;12:760299. doi: 10.3389/fgene.2021.760299 (PMC8829118; doi:10.3389/fgene.2021.760299)
Supplement: Supplementary file 2 [file DataSheet2.ZIP]

Archive with 46 entries (46 files):
- Frontiers_LaTex_AhGlasso/frontiers-KK-ZYH-v3.tex
- Frontiers_LaTex_AhGlasso/frontiersFPHY.cls
- Frontiers_LaTex_AhGlasso/frontiersHLTH.cls
- Frontiers_LaTex_AhGlasso/frontiersSCNS.cls
- Frontiers_LaTex_AhGlasso/frontiers_SupplementaryMaterial.tex
- Frontiers_LaTex_AhGlasso/frontiers_suppmat.cls
- Frontiers_LaTex_AhGlasso/frontiersinHLTH&FPHY.bst
- Frontiers_LaTex_AhGlasso/frontiersinSCNS_ENG_HUMS.bst
- Frontiers_LaTex_AhGlasso/stfloats.sty
- Frontiers_LaTex_AhGlasso/thesis-refs.bib
- Frontiers_LaTex_AhGlasso/tables/methodSummary.tex
- Frontiers_LaTex_AhGlasso/tables/tab1.tex
- Frontiers_LaTex_AhGlasso/tables/npPPI_topGo_40_bh.tex
- Frontiers_LaTex_AhGlasso/Icon♪
- Frontiers_LaTex_AhGlasso/YM-logo.eps
- Frontiers_LaTex_AhGlasso/ahGlasso_topGo_40.pdf
- Frontiers_LaTex_AhGlasso/logo1-eps-converted-to.pdf
- Frontiers_LaTex_AhGlasso/logo1.eps
- Frontiers_LaTex_AhGlasso/logo2.eps
- Frontiers_LaTex_AhGlasso/logos-eps-converted-to.pdf
- Frontiers_LaTex_AhGlasso/logos.eps
- Frontiers_LaTex_AhGlasso/netgsa_topGo_40.pdf
- Frontiers_LaTex_AhGlasso/noPPI_topGo_40_bh.pdf
- Frontiers_LaTex_AhGlasso/netgsa_topGo_40_BH.pdf
- Frontiers_LaTex_AhGlasso/ahGlasso_topGo_40_BH.pdf
- Frontiers_LaTex_AhGlasso/Appendices_COPDGene_Investigators_MAR2021.pdf
- Frontiers_LaTex_AhGlasso/Appendices_COPDGene_Investigators_MAR2021_P1.pdf
- Frontiers_LaTex_AhGlasso/Appendices_COPDGene_Investigators_MAR2021_P3.pdf
- Frontiers_LaTex_AhGlasso/Appendices_COPDGene_Investigators_MAR2021_P2.pdf
- Frontiers_LaTex_AhGlasso/figures_thesis/Data_simulation.pdf
- Frontiers_LaTex_AhGlasso/figures_thesis/modelSelection_1.pdf
- Frontiers_LaTex_AhGlasso/figures_thesis/ppiAdvantages.pdf
- Frontiers_LaTex_AhGlasso/figures_thesis/MethodComparison_F1_overlapping_random.pdf
- Frontiers_LaTex_AhGlasso/figures_thesis/MethodComparison_F1_random.pdf
- Frontiers_LaTex_AhGlasso/figures_thesis/netgsa_topGo_40.pdf
- Frontiers_LaTex_AhGlasso/figures_thesis/ahGlasso_topGo_40.pdf
- Frontiers_LaTex_AhGlasso/figures_thesis/netgsa_topGo_40_BH.pdf
- Frontiers_LaTex_AhGlasso/figures_thesis/Fig2_modelSelection_1.tif
- Frontiers_LaTex_AhGlasso/figures_thesis/Fig1_Data_simulation.tif
- Frontiers_LaTex_AhGlasso/figures_thesis/Fig3_ppiAdvantages.tif
- Frontiers_LaTex_AhGlasso/figures_thesis/MethodComparison_runtime_differentGraph_size.pdf
- Frontiers_LaTex_AhGlasso/figures_thesis/MethodComparison_F1_subset.pdf
- Frontiers_LaTex_AhGlasso/figures_thesis/Fig4_MethodComparison_F1_diffOverlappingSamplesize_6f_rev.tif
- Frontiers_LaTex_AhGlasso/figures_thesis/MethodComparison_F1_diffOverlappingSamplesize_6f_rev.pdf
- Frontiers_LaTex_AhGlasso/figures_thesis/Fig5_MethodComparison_F1_subset.tif
- Frontiers_LaTex_AhGlasso/figures_thesis/Fig6_MethodComparison_runtime_differentGraph_size.tif
