# Supplementary material for: An Augmented High-Dimensional Graphical Lasso Method to Incorporate Prior Biological Knowledge for Global Network Learning
Source: Front Genet. 2022 Jan 27;12:760299. doi: 10.3389/fgene.2021.760299 (PMC8829118; doi:10.3389/fgene.2021.760299)
Supplement: Supplementary file 2 [file DataSheet2.ZIP › Frontiers_LaTex_AhGlasso/frontiers-KK-ZYH-v3.tex]

%%%%%%%%%%%%%%%%%%%%%%%%%%%%%%%%%%%%%%%%%%%%%%%%%%%%%%%%%%%%%%%%%%%%%%%%%%%%%%%%%%%%%%%%%%%%%%%%%%%%%%%%%%%%%%%%%%%%%%%%%%%%%%%%%%%%%%%%%%%%%%%%%%%%%%%%%%%
% This is just an example/guide for you to refer to when submitting manuscripts to Frontiers, it is not mandatory to use Frontiers .cls files nor frontiers.tex  %
% This will only generate the Manuscript, the final article will be typeset by Frontiers after acceptance.   
%                                              %
%                                                                                                                                                         %
% When submitting your files, remember to upload this *tex file, the pdf generated with it, the *bib file (if bibliography is not within the *tex) and all the figures.
%%%%%%%%%%%%%%%%%%%%%%%%%%%%%%%%%%%%%%%%%%%%%%%%%%%%%%%%%%%%%%%%%%%%%%%%%%%%%%%%%%%%%%%%%%%%%%%%%%%%%%%%%%%%%%%%%%%%%%%%%%%%%%%%%%%%%%%%%%%%%%%%%%%%%%%%%%%

%%% Version 3.4 Generated 2018/06/15 %%%
%%% You will need to have the following packages installed: datetime, fmtcount, etoolbox, fcprefix, which are normally inlcuded in WinEdt. %%%
%%% In http://www.ctan.org/ you can find the packages and how to install them, if necessary. %%%
%%%  NB logo1.jpg is required in the path in order to correctly compile front page header %%%

\documentclass[utf8]{frontiersSCNS} % for Science, Engineering and Humanities and Social Sciences articles
%\documentclass[utf8]{frontiersHLTH} % for Health articles
%\documentclass[utf8]{frontiersFPHY} % for Physics and Applied Mathematics and Statistics articles

%\setcitestyle{square} % for Physics and Applied Mathematics and Statistics articles
\usepackage{url,hyperref,lineno,microtype,subcaption,ulem}
\usepackage[onehalfspacing]{setspace}


\usepackage[T1]{fontenc}
%\usepackage[latin9]{inputenc}
\usepackage{array}
\usepackage{float}
\usepackage{amsmath}
\usepackage{graphicx}
\usepackage{setspace}
%\usepackage[authoryear]{natbib}
%\usepackage{pdfpages}
\usepackage{rotating}
\usepackage{longtable}
\usepackage{subcaption}
\usepackage{rotating}
\usepackage{amssymb}
\usepackage[flushleft]{threeparttable}

\usepackage[algo2e, ruled,vlined]{algorithm2e} 
\usepackage{amsmath}
\DeclareMathOperator*{\argmax}{arg\,max}
\DeclareMathOperator*{\argmin}{arg\,min}


\usepackage{tabularx}
\usepackage[justification=centering]{caption}
\usepackage{textcomp}


\makeatletter
\newcommand{\algorithmfootnote}[2][\footnotesize]{%
  \let\old@algocf@finish\@algocf@finish% Store algorithm finish macro
  \def\@algocf@finish{\old@algocf@finish% Update finish macro to insert "footnote"
    \leavevmode\rlap{\begin{minipage}{\linewidth}
    #1#2
    \end{minipage}}%
  }%
}
\makeatother

\linenumbers


% Leave a blank line between paragraphs instead of using \\


\def\keyFont{\fontsize{8}{11}\helveticabold }
\def\firstAuthorLast{Zhuang {et~al.}} %use et al only if is more than 1 author
\def\Authors{Yonghua Zhuang\,$^{1,*}$, Fuyong Xing\,$^{1}$, Debashis Ghosh\,$^{1}$, Farnoush Banaei-Kashani\,$^{2}$, Russell P. Bowler\,$^{3}$ and Katerina Kechris\,$^{1,*}$}
% Affiliations should be keyed to the author's name with superscript numbers and be listed as follows: Laboratory, Institute, Department, Organization, City, State abbreviation (USA, Canada, Australia), and Country (without detailed address information such as city zip codes or street names).
% If one of the authors has a change of address, list the new address below the correspondence details using a superscript symbol and use the same symbol to indicate the author in the author list.
\def\Address{$^{1}$Department of Biostatistics and Informatics, University of Colorado Anschutz Medical Campus, Aurora, CO, USA \\
$^{2}$Department of Computer Science and Engineering, University of Colorado Denver, Denver, CO, USA. \\
$^{3}$National Jewish Health, Denver 80206, CO, USA. }
% The Corresponding Author should be marked with an asterisk
% Provide the exact contact address (this time including street name and city zip code) and email of the corresponding author


\def\corrAuthor{Yonghua Zhuang; Katerina Kechris}

\def\corrEmail{Yonghua.Zhuang@cuanschutz.edu; Katerina.Kechris@cuanschutz.edu}


\begin{document}
\onecolumn
\firstpage{1}

\title[AhGlasso method development]{An augmented high-dimensional Graphical Lasso method to incorporate prior biological knowledge for global network learning} 

\author[\firstAuthorLast ]{\Authors} %This field will be automatically populated
\address{} %This field will be automatically populated
\correspondance{} %This field will be automatically populated

\extraAuth{}% If there are more than 1 corresponding author, comment this line and uncomment the next one.
%\extraAuth{corresponding Author2 \\ Laboratory X2, Institute X2, Department X2, Organization X2, Street X2, City X2 , State XX2 (only USA, Canada and Australia), Zip Code2, X2 Country X2, email2@uni2.edu}


\maketitle


\begin{abstract}


Biological networks are often inferred through Gaussian graphical models (GGMs) using gene or protein expression data only. GGMs identify conditional dependence by estimating a precision matrix between genes or proteins. However, conventional GGM approaches often ignore prior knowledge about protein-protein interactions (PPI). Recently, several groups have extended GGM to weighted graphical lasso (wGlasso) and network-based gene set analysis (Netgsa) and have demonstrated the advantages of incorporating PPI information. However, these methods are either computationally intractable for large-scale data, or disregard weights in the PPI networks. To address these shortcomings, \textcolor{red}{we extended Netgsa approach and developed an augmented high-dimensional graphical lasso (AhGlasso)} method to incorporate edge weights in known protein-protein interactions with omics data for global network learning. This new method outperforms weighted graphical lasso-based algorithms with respect to computational time in simulated large-scale data settings while achieving better or comparable prediction accuracy of node connections. \textcolor{red}{The total runtime of AhGlasso is approximately five times faster than weighted Glasso methods when the graph size ranges from 1000 to 3000 with a fixed sample size (n = 300). The runtime difference between AhGlasso and weighted Glasso increases when the graph size increases.} Using proteomic data from a study on chronic obstructive pulmonary disease, we demonstrated that AhGlasso improves protein network inference compared to the Netgsa approach by incorporating PPI information.


%%% Leave the Abstract empty if your article does not require one, please see the Summary Table for full details.
\section{}


\tiny
 \keyFont{ \section{Keywords:} graphical lasso, Gaussian graphical model, protein-protein interaction, gene network, systems biology} %All article types: you may provide up to 8 keywords; at least 5 are mandatory.
\end{abstract}

\section{Introduction}


Networks are a useful framework for representing relationships in biological and disease pathways (\citealp{zhang2014network}). \textcolor{red}{Understanding complex biological networks including protein-protein interaction (PPI) networks is a fundamental and challenging issue in computational and systems biology (\citealp{kuchaiev2009geometric})}. Known protein-protein interactions  have been collected from numerous sources, including experimental data, computational prediction methods, and public text collections to form a global network.  STRING (Search Tool for the Retrieval of Interacting Genes/Proteins) is one of the most comprehensive protein association databases and it includes direct (physical) and indirect (functional) associations (\citealp{szklarczyk2016STRING}).  Although STRING is continually being updated, the protein-protein interactions are still not complete \textcolor{red}{and accurate due to potential errors and missing information in current high-throughput assays (\citealp{huttlin2017architecture})}. In addition, protein interactions and pathways associated with specific diseases in STRING may be limited. To build a more complete and specific protein-protein interaction network related to diseases of interest, we need to reconstruct networks based on study-specific co-expression data, in addition to prior knowledge of protein-protein interactions.


Gene networks are commonly inferred using co-expression data (\citealp{saelens2018}).  One  popular expression-based network reconstruction method is weighted gene co-expression network analysis (WGCNA)  (\citealp{langfelder2008wgcna}). It was originally designed for microarray expression measurements. More recently, it has been extended for sequencing expression data, as well as other data, such as proteomic and metabolomic (\citealp{dileo2011weighted, langfelder2016integrated, shirasaki2012network,  zhang2013integration}). While WGCNA has gained  popularity, it was originally designed for a single data type but more recently has been extended for integrating multiple data types (\citealp{mamdani2015integrating}), by first constructing relevant homogeneous networks in parallel and then combining the separate networks. However, it is not clear how to best combine networks based on  different data types and how to incorporate known pathways or protein/genetic interaction information. 

%\sout{Of note, the networks derived from transcript mRNA data are also called gene network. Gene network can potentially represent all possible types of molecular networks among genes and gene products including protein-protein interaction. In this study, we focus on protein-coding gene expression data or proteomics data to construct protein-protein interaction network.} 
 
Another popular expression-based network reconstruction approach is modeling gene interactions using a Gaussian graphical model (GGM) (\citealp{dobra2004sparse}). Under the assumption of multivariate normality of gene expression data, the GGM uses the inverse of the gene covariance matrix as a measure for gene associations. For many genes, the interactions are usually very sparse. One popular method to estimate a sparse network is  the graphical lasso algorithm (\citealp{mamdani2015integrating}). Similar to WGCNA, GGMs are widely used in biological applications for network graph construction but often ignore the known protein/genetic interaction.  Recently, this approach was extended to incorporate partially known information with a weighted graphical Lasso (\citealp{li2015gene, zuo2017incorporating}). It  has been demonstrated that weighted Glasso significantly improved the prediction accuracy of protein-protein interactions. However, the graphical lasso can be computationally expensive for a large-scale feature space and therefore limited for global network learning using high-dimensional omics data (\citealp{fattahi2019graphical}). 
 
 
In addition to the weighted graphical lasso, Jing Ma \textit{et al.} developed a network-based gene set analysis (Netgsa) approach for network-based enrichment analysis by incorporating prior pathway information (\citealp{ma2016network}). The Netgsa approach combines the neighborhood selection technique (\citealp{meinshausen2006high}) with constrained maximum likelihood estimation using the graphical lasso algorithm (\citealp{friedman2008sparse}). It exploits the fact that the estimated neighbors of each node using neighborhood selection coincide with the nonzero entries of the inverse covariance matrix, resulting in high accuracy and fast computation.  The Netgsa method was designed to take prior binary node interaction information in one or a few pathways and estimate the edge strengths based on the current data. However, the Netgsa approach does not account for edge weights (e.g., interaction strengths) of known but incomplete protein-protein interactions. In addition, whether the hybrid approach of combining neighborhood selection and maximum likelihood estimation outperforms conventional weighted Glasso has not been well studied.  


\textcolor{red}{Besides GGM-based network analysis, there are some recent advances for incorporating prior knowledge in protein or gene network reconstruction. These newly developed methods include Multi-Level PPINs reconstruction (MLPR) method (\citealp{xu2018reconstruction}), Diffuse2Direct approach to orient a network (\citealp{silverbush2019systematic}), Ensemble Deep Neural Networks with Attention Mechanism (EnAmDNN) method (\citealp{li2020protein}), and prior network-dependent gene network inference (pGNI) method (\citealp{wang2021inferring}). MLPR method was designed for protein complexes detection through a random walk on the fingerprint similarity networks (\citealp{xu2018reconstruction}). Diffuse2Direct is a diffusion-based method to incorporate prior knowledge and orient an undirected or a partially directed network (\citealp{silverbush2019systematic}). The EnAmDNN approach is a deep ensemble learning method to combine multiple models for network construction (\citealp{li2020protein}). The pGNI method was designed to incorporate the modular structures for protein-protein network reconstruction (\citealp{xu2018reconstruction}). However, these newly developed methods are not based on conditional correlation and precision matrix for graph construction. As standard correlation networks, these methods do not take into account the conditional dependencies of proteins, which could lead to potential bias}.   


In our proposed method, augmented high-dimensional Graphical Lasso model (AhGlasso), we first extend the Netgsa hybrid approach to incorporate the edge weights of prior known protein-protein relationships and omics data for global network learning.  Then, we implement a screening based on the standard Pearson correlation to further speed up computation. We compare our proposed method with Netgsa and weighted Glasso-based methods in terms of computation time and accuracy with simulated data. \textcolor{red}{Of note, we do not compare AhGlasso with MLPR, Diffuse2Direct, EnAmDNN and pGNIC since these four methods do not provide conditional correlation outputs. Finally, we illustrate an application of AhGlasso on protein expression data from the COPDGene study.}


\section{MATERIALS AND METHODS}


\subsection{Graph structure learning with augmented Graphical Lasso }

There are several methods for network structure learning including correlation networks and Gaussian graphical models (GGM). The correlation network method is based on the covariance matrix $\Sigma$. $\Sigma_{i,j} = 0 $  means that $X_i$ and $X_j$ are marginally independent without observing other variables. However, this kind of independence is hard to find in real-world problems.
 Instead, GGM is more appropriate since it is based on conditional correlations and the precision matrix. Compared with  the more standard correlation network, the conditional independence correlation coefficient is a more sophisticated dependence measure and may be more suitable for modeling real-world biological networks.
 


To obtain the precision matrix, a common assumption is that the precision matrix Q is sparse. For example, genes are only assumed to interact with a small subset of other genes. Based on the above assumption, we could apply a neighbor selection approach developed by Meinshausen and B\"{u}hlmann to learn the relationship between two nodes with LASSO regression, which allows zero parameters through a penalty (\citealp{meinshausen2006high}). \textcolor{red}{Here we take node $i$ as an example to illustrate how to identify one node's neighbors}. 


\begin{equation}
\label{eq:GGM}
\hat{\beta}_{node_i} = \argmin_{\beta_{node_i}} \|\textbf{Y} - \textbf{X}\beta_{node_i}\|^{2}_2 + \lambda\|\beta_{node_i}\|_{1}, 
\end{equation}

\textcolor{red}{where $\textbf{Y}$ is the expression value of $node_i$, $\textbf{X}$ denotes the expression values of all the other nodes, $\hat{\beta}_{node_i}$ is a vector of estimated coefficients from the LASSO regression, and $\lambda$ is the sparsity parameter for the LASSO regression}. The LASSO regression is repeated for each node and determines whether pairwise nodes are conditionally independent or not (\citealp{meinshausen2006high}).  Although the neighborhood selection method is remarkably fast, it is an approximation method for estimating sparse networks. Friedman et al., developed the Graphical Lasso to address sparse inverse covariance estimation with constrained maximum likelihood estimation (\citealp{friedman2008sparse}). 


GGMs including neighborhood-selection algorithm and Graphical Lasso are widely used in biological applications for network graph construction but  ignores known protein/genetic interactions.  This approach was recently extended to incorporate partially known information with a weighted graphical Lasso (\citealp{li2015gene, zuo2017incorporating}). However, it has been known that the Graphical Lasso can be computationally intractable for high-dimensional omics data (\citealp{fattahi2019graphical, zhang2018large}).  In  addition, a Network-Based Gene Set analysis (Netgsa) approach was developed to incorporate prior pathway information (\citealp{ma2016network}). The Netgsa approach combines the neighborhood selection technique (\citealp{meinshausen2006high}) with constrained maximum likelihood estimation (Friedman et al., 2008). The Netgsa approach was designed to incorporate known binary interaction information in one or a few pathways and estimate the edge strengths. However, it does not take edge weights (e.g., interaction strength) into account. 


\qquad
\begin{algorithm2e}[H]
\SetAlgoLined
%\KwInput{Estimate network structure $\hat E$.}
Input  \;
$W$: prior known PPI matrix ($ p \times p$)\; 
$D$: expression data  ($n \times p$)

 \For { every node $i$}{

  \eIf{$i \in J$  = \{\textcolor{red}{nodes with known connection with other nodes }\}}{
   
   (a) for $J_i$ nodes with known connection with node $i$, find $\hat {\beta}^{J_i}$ using linear regression (GGM)\;
   
   $ \hat {\beta}^{J_i}= \argmin \limits_{\beta \in \mathbb{R}^{J_i}}  \frac{1}{n} \|\textbf{Y}^i - \textbf{X}^{J_i}\beta^{J_i}\|_2^{2}  + \lambda \|(1-w_{J_i})\beta^{J_i}\| $, where $Y^i$ denotes expression value of $i$, $X^{J_i}$ denotes expression values of nodes in $J_i $, and $w_{J_i}$ ($1 \times |J_i|$) denotes the prior known weights between node $i$ and other nodes in $J_i$ ;\,
   
   
   Calculate the residual:  $\textbf{R}^i = \textbf{Y}^i - \textbf{X}^{J_i}\hat {\beta}^{J_i}$ \;
   
   
   (b) for $J_i^\complement$ nodes without known connection with node $i$, find $\hat {\beta}^{J_i^\complement}$ with \:
    $\hat {\beta}^{J_i^\complement}= \argmin \limits_{\beta \in \mathbb{R}^{J_i^\complement}}  \frac{1}{n} \|\textbf{R}^i - \textbf{X}^{J_i^\complement} \beta^{J_i^\complement}\|_2^{2} + \lambda\|\beta^{J_i^\complement}\| $ (optional $\Psi$-screening) \;
   Combine $\hat{\beta}^{J_i}$ and $\hat{\beta}^{J_i^C}$ by the original indices to get $ \hat{\beta}^i$

   } {
  $i \in J^\complement$, find $\hat {\beta}^i$  where 
  $\hat {\beta}^{i}= \argmin \limits_{\beta \in \mathbb{R}^{i}}  \frac{1}{m} \|\textbf{Y}^i - \textbf{X}^i\beta^{i}\|_2^{2} + \lambda\|\beta^{i}\| $(optional $\Psi$-screening)\;
  
    }

  }
  
  \eIf{node $\in$ \{\textcolor{red}{nodes with } $\hat E=$ $\{(i, k): \hat \beta_i^k  \neq 0$  or  $\hat \beta_k^i  \neq 0 \} \}$}{
estimate inverse covariance matrix $\hat \Omega = \argmin \limits_{\Omega \in \mathbb{R}}  \{trace(\Sigma \Omega) - log(det\Omega)\}$, where $\Sigma$ denotes the empirical covariance matrix, and $\Omega$ denotes the inverse of $\Sigma$\;
estimate conditional correlations;

 }
 {fill 0 for the remaining node pair associations}
 
 {Output the newly learned network structure: partial correlation matrix $\hat E$}
 
 
 \caption{Graph Structure Learning with Augmented high-dimensional Graphical Lasso } 


\end{algorithm2e}


In our proposed method, AhGlasso, we first extend the Netgsa approach and incorporate the edge weights of prior known but incomplete protein-protein relationships from STRING as shown in Algorithm 1 to reconstruct the global network. The method combines the neighborhood selection strategy with constrained maximum likelihood estimation using Graphical Lasso algorithm to efficiently reconstruct the global network. We also apply $\Psi$-screening as discussed below to speed up computation.  \textcolor{red}{The input for AhGlasso is expression data $\boldsymbol{D}_{n \times p}$, where $n$ denotes the number of samples and $p$ denotes the number of nodes (genes or proteins). In addition, the input is a prior known PPI matrix $\boldsymbol{W}_{p \times p}=[w_{ij}]$, where $i,j = 1,2, \ldots,p$ and $w_{ij}$ denotes the edge weights, and for diagonal entries $w_{ii} = 0$.  $\boldsymbol{P}$ is the set of all nodes in the network graph. $\boldsymbol{J}$ denotes the set of nodes which have at least one connection with other nodes in the prior known PPI matrix and $\boldsymbol{J}^\complement$  denotes the set of isolated nodes ($\boldsymbol{J}^\complement = \boldsymbol{P} \: $\textbackslash$  \:  \boldsymbol{J}$ ).  For node $i$ in $\boldsymbol{J}$, $\boldsymbol{J}_i$ indicates other nodes which have prior known connections with node $i$, while $\boldsymbol{J}_i^\complement$ denotes other nodes that are not connected with node $i$. Of note, both $\boldsymbol{J}_i$ and $\boldsymbol{J}_i^\complement$ do not include the $i$th node.  In the expression data ($\boldsymbol{D}$ matrix), $\boldsymbol{Y}^i$ is a column vector ($n \times 1$) of expression data for node $i$ (i.e., $\boldsymbol{D}_{.,i}$) and  $\boldsymbol{X}^{\boldsymbol{J}_i}$ denotes the expression data for the nodes in $\boldsymbol{J}_i$, which are connected to node $i$.  The output of the algorithm is the conditional correlation matrix between nodes, $\hat{\boldsymbol{E}}_{p \times p}$}.


  


\subsection{Network structure learning with $\Psi$-screening and $\Psi$ partial correlation coefficient }

 

Liang \textit{et al.} proposed an equivalent measure of partial correlation coefficients for GGM under the assumption of the Markov property and adjacency faithfulness (\citealp{liang2015equivalent}).  They defined the set of nodes $v$ where the edge weight to node $i$ is greater than $\gamma$ as $\hat {E}_{ i} (\gamma) = \{v: | \hat{e}_{iv}| >\gamma\}$,   where $\hat{e}$ is the pair partial correlation of nodes $i$ and $v$, and $\gamma$ denotes a threshold value. 
 Additional sets are defined as \textcolor{red}{ $\hat {E}_{ i, -k} (\gamma)= \{v: | \hat{e}_{iv}| >\gamma\} \textbackslash \{k\}$, and $\hat {E}_{k, -i} (\gamma)= \{v: | \hat{e}_{kv}| >\gamma\} \textbackslash {\{i\}}$}, where $k$ denotes a node in network graph not equal to $i$. The partial correlation coefficient $\Psi_{ik}$ was defined by \textcolor{red}{$ \Psi_{ik} = [ \psi_{ik} ]$}, 
where $\psi_{ik} = \hat {E}_{i, -k} $ if $|  \hat {E}_{ i, -k}  | <   |   \hat {E}_{k, -i}   |$ and $\psi_{ik} = \hat {E}_{k, -i} $ otherwise.  With the partial correlation coefficients, the network structure could be learned with the $\Psi$ algorithm (See Supplement) including correlation screening (\citealp{liang2015equivalent}). For correlation screening, we could reduce the size of the neighborhood by removing the nodes having a lower correlation (in absolute value). Similar to the \textit{huge} R library \textcolor{red}{ \citep{zhao2012huge}},  we adapted the correlation screening step in the $\Psi$-algorithm to AhGlasso to reduce the size of potential neighborhood in Algorithm 1 and speed up the network estimation. For example, for $i \in J^\complement$, we find  
  $\hat {\beta}^{i}= \argmin \limits_{\beta \in \mathbb{R}^{i}}  \frac{1}{m} \|\textbf{Y}^i - \textbf{X}^i\beta^{i}\|_2^{2} + \lambda\|\beta^{i}\|$. Instead of computing all potential neighbor nodes $\hat {\beta}^i$ with lasso, we could reduce the size of the $i$ neighborhood by removing the nodes having a low Pearson correlation (in absolute value). In other words, we only need to find the potential neighbor nodes with high Pearson correlation (absolute value > $\lambda$) with node $i$.  


\subsection{Hyper-parameter tuning and model selection}


Like other lasso-based optimization procedures, the sparsity parameter $\lambda$ is crucial for AhGlasso because it controls the sparsity of network prediction. \textcolor{red}{If the lambda value is greater than the optimum, we could get an over-sparse network estimation. If the lambda value is smaller than the optimum, we could get over-dense network estimation}. There is no consensus on how to select the $\lambda$ hyper-parameter, which is an active research area.  The $\lambda$ parameter could be tuned by log-likelihood, Akaike information criteria (AIC), Bayesian information criteria (BIC), or the Extended Bayesian Information Criteria (EBIC), and with or without cross-validation. AIC and EBIC often lead to an over-sparse network, while the log-likelihood may result in a too dense network since there is no penalty for the number of edges.  Although BIC works well in general low-dimensional scale-free networks, it could lead to under-fitting and an over-sparse network, especially when the network graph is large or does not have the scale-free property. Although real-world networks are often claimed to be scale-free,  strongly scale-free structure is rare even in biological domains (\citealp{broido2019scale}). Selecting the criteria for model selection is difficult and depends heavily on uncheckable or difficult-to-check assumptions on the data generating process.  K fold cross-validation (CV) provides a potential tool to solve this challenge. In this study, we evaluated  different cross-validation options (AIC, BIC, EBIC) and the standard BIC for parameter optimization in a scale-free and non-scale-free network. \textcolor{red}{The model fitting error is AIC, BIC or EBIC for the  $\lambda$ parameter selection. The one standard error rule was also adapted to compare models with different numbers of parameters to select the most parsimonious model with low error (\citealp{hastie2019statistical}). Specifically, the simplest model whose mean error falls within one standard deviation from the smallest average (e.g., minimal mean of BIC in CV) achieved for the respective metric (e.g., BIC) was chosen (Algorithm 2)}. \textcolor{red}{Of note, the AIC, BIC, and EBIC are  Maximum Likelihood estimate driven and penalize free parameters in an effort to combat overfitting. In Graphical Lasso model selection, AIC, BIC, and EBIC are often calculated based on the log Likelihood but with different penalization strategies for the number of parameters (\citealp{li2015gene, zuo2017incorporating, ma2016network}). Since the Glasso estimates the inverse matrix based on penalized log Likelihood, we calculate AIC, BIC, and EBIC based on the penalized log Likelihood instead}. 


 In order to find the optimal regularization parameter, $\lambda$,  networks were estimated under a sequence of $\lambda$ values. \textcolor{red}{The upper bound ($\lambda_{max}$, representing maximum value of $\lambda$ ) of the regularization parameter which makes all estimates equal to 0 was calculated with the \textit{huge}  package \citep{zhao2012huge}. With predefined $\lambda$  minimal ratio (such as $0.01$), we can calculate $\lambda_{min}$ (representing minimal value of $\lambda$), which is equal to the $\lambda$  minimal ratio $ \times \, \lambda_{max}$.  A sequence of $\lambda$ candidates with a predefined number (such as 40) were generated starting from $\lambda_{min}$ to $\lambda_{max}$ in a log scale for grid search}.  


\qquad

\begin{algorithm2e}[H]
\SetAlgoLined
\KwResult{$\lambda$ optimization with cross-validation.}
We illustrate the algorithm using the BIC, but any of the other metrics (AIC, EBIC, etc) can be substituted.

 (a) Randomly and equally split data $X$ into  $K$ folds, denoted as $X_1$, $X_2$, $X_3$, ....$X_K$\;


 \For{ each $\lambda \in \Lambda$ (regularization parameter set)}{
      
      \For { each $k \in \{1, 2,\ldots, K\}$ } {
      $X_{input} = [..., X_{k-1}, X_{k+1}, ....]$\;
      Run AhGlasso algorithm with $X_{input} $ to obtain the inverse covariance matrix $\hat \Omega$ (estimated precision matrix)\;
      Calculate $Penalized \: negative \: loglikelihood = { \{trace(\Sigma \hat{\Omega}) - log(det \hat {\Omega}) + \lambda ||\hat{\Omega}||_1 \}}$\, where $ \hat{\Omega}$ is the estimated precision matrix\;
      Calculate $BIC_{X_k}(\lambda)= penalized \: negative \: loglikelihood + \frac{log(m)}{m}| \hat {E}_{i}( \lambda)  |$\, where $\hat {E}_{i}(\lambda)$ is the number of estimated edge set that are non-zero;
     
      }
     
     
   Calculate the average and standard error for  $BIC$: $\mu_{BIC}(\lambda)= \frac{ \sum_k BIC_{X_k}(\lambda)} {k}$, and 
   $SE= \frac { \sqrt{var(BIC_{X_k}(\lambda))}} {\sqrt{K}} $ ; 
     
  }
  
 (b)  Obtain $\lambda _{min} = \argmin_{\lambda \in \Lambda} \mu_{BIC}(\lambda)$ that achieves the minimal average of BIC;
  
 (c)  Obtain optimal $\lambda$ by moving $\lambda _{min}$ in the direction of increasing regularization to one standard error limit, $\lambda _{opt} = \{\lambda: (\mu_{BIC ( \lambda_{min})}) + SE(BIC ( \lambda_{min}))     \}$
  
 
 
 {Output the optimal $\lambda$ }

 \caption{$\lambda$ optimization in Augmented high-dimensional Graphical Lasso }
\end{algorithm2e}


\subsection{Data simulation}

\textcolor{red}{Scale-free biological networks often have two properties: 1) the node degree follows a power-law distribution and 2) the interactions of proteins/genes are sparse.  Therefore, we simulated sparse networks with the scale-free property using the R packages \textit{huge} \citep{zhao2012huge} and  \textit{fastnet} \citep{dong2016fastnet}  to mimic biological networks (Figure 1). \textcolor{red}{The simulation procedures are detailed in the Figure 1 legend}. \textcolor{red}{The density of the simulated networks ranged from $2 \%$ to $4 \%$, which was similar to observed densities of protein-protein interactions in the STRING (Search Tool for the Retrieval of Interacting Genes/Proteins) database for many organisms \citep{szklarczyk2016STRING, ashtiani2018systematic}. For example, when the node number is 1000, the number of connected edges in $ 2 \%$ density of the simulated network   $= \frac{1000\times (1000-1)}{2} \times 0.02$ of connections exist}. Of note, the simulated scale-free graph with \textit{huge} R package tends to be very sparse (less than 0.005) when the graph size is larger than 500. We simulated the scale-free graph structure with the modified "net.barabasi.albert" function in \textit{fastnet} R package \citep{dong2016fastnet}}. Once the scale-free network is built, \textit{huge} creates the true precision matrix $\Omega$ and the partial correlation can be calculated based on the precision matrix. The absolute value of the partial correlation serves as the prior knowledge (prior PPI) for upcoming simulations. We use the absolute value since  the direction of many protein-protein interactions in STRING is not specified. 
 
 We altered network connections by adding random changes on the precision matrix but keeping the sparsity at a similar level \textcolor{red}{because the biological network is dynamic. For simplicity, we assume the total number of newly appearing interactions is close to the total number of existing interactions that get lost}. The precision matrix controls the magnitude of partial correlations. The original off-diagonal elements of the precision matrix range from 0.2 to 1. The symmetric \textcolor{red}{uniform distributed random values} range from -0.5 to 0.5. Strong node connections were likely kept due to their higher values in the precision matrix. If the absolute values of altered elements in the precision matrix were less than 0.2, we reset them to 0. \textcolor{red}{The altered precision matrix and its corresponding covariance matrix served as the target network we would infer and compare to evaluate method performances. We defined them as "true" precision matrix and covariance matrix for simplicity}.  With the altered precision matrix ($\Omega _{true}$) and its corresponding covariance matrix ($\Sigma_{true}$), we could simulate expression data  $X_{n \times p} \sim N(0, \Sigma _{true})$.  Of note,  we obtain a positive definite precision matrix with the Frobenius norm through the \textit{huge} R package (\citep{zhao2012huge}). Specifically, \textcolor{red}{the smallest eigenvalue of the precision matrix $\Omega_{true}$, denoted by $\lambda_1$ is computed. Then we set the precision matrix equal to $\Omega +(|\lambda_1|+0.1)I$}. The covariance matrix is then computed to generate multivariate normal data.
 
 We created simulation datasets with various \textcolor{red}{ $p$ (graph size) and $n$ (sample size)  as well as different overlapping between the prior known network and the target true network}. \textcolor{red}{The overlapping degrees between the prior known network and the target true network was defined as $\rho$}. The $\rho$ was calculated by comparing the prior known precision matrix and target precision matrix in binary format (i.e., non-zero weights were converted to 1 for simplified calculation). The range of $\rho$ between 0 to 100 was explored. Specially, adding random changes on the precision matrix above leads to a certain degree of $\rho$ change. To allow for a variety of overlapping percentages, we randomly replaced some non-zero edges \textcolor{red}{in precision matrix} to become 0 with predefined mutation percentages while the same number of randomly selected zero edges were replaced to be non-zero. In other words, a similar sparsity level of the network was kept. The $\rho$ degree was determined with the altered network and the prior network at the end. Using the prior PPI and simulated dataset, we estimated the target network with our proposed new method. We also estimated the network without prior PPI information as the baseline control. We implemented two published weighted graph lasso approaches and the Netgsa method for comparison (\citealp{li2015gene, zuo2017incorporating, ma2016network}).  In the Netgsa implementation, non-zero weights in prior PPI were converted to 1.  
 

\textcolor{red}{We created simulation datasets with various $p$ (graph size, from 400 to 3000) and $n$ (sample size, from 100 to 1000)} for evaluating different $\lambda$ tuning criteria and comparing different methods.  In order to systematically evaluate AhGlasso with prior knowledge, simulations were performed with a variety of overlapping percentages between prior knowledge and target true network (ranging from $0$ to $100\%$). 

\textcolor{red}{In reality, the prior PPI is often partially-known but not totally noisy. We also investigated the method performance when the prior network is a subset of the true network. We randomly removed the connected edges in the prior network under the predefined subset percentage (ranging from $10\%$ to $100\%$) of the target network. If the subset percentage for the prior network is $100\%$, the prior network is the same as the target network. If the subset percentage for prior network is $50\%$, the density of the prior network is $50\%$ of the density of the target network.}
 


\enspace
\qquad


  
  
  \begin{figure}[htbp!]
  \centering
  \includegraphics[width=0.9\textwidth]{figures_thesis/Data_simulation.pdf}
  \vspace{0pt}
  \caption[Flowchart of data simulation and method evaluation.] {Flowchart of data simulation and method evaluation.  Step (a): a scale-free prior network was built by inputting the node number p (graph size). With the prior scale-free network and its precision matrix $\Omega$, the partial correlation can be calculated. The absolute value of partial correlation serves as prior knowledge (prior PPI) for upcoming simulations.  Step (b): we altered network connections by adding random changes but the sparsity was kept at a similar level unless otherwise specified. Strong node connections were likely kept due to their higher absolute value in the precision matrix and were less likely to become 0. Step (c): with altered precision matrix ($\Omega _{true}$) and its corresponding covariance matrix ($\Sigma_{true}$), we simulated expression data  $X_{n \times p} \sim N(0, \Sigma _{true})$.  Of note, we ensured the covariance matrix to be positive definite based on the Frobenius norm.  Step (d): incorporating prior PPI and simulated dataset, we estimated the target network (i.e., adjacency matrix) with our proposed method. Step (e): the prediction performance was evaluated with sensitivity, F1 score, and MCC. } 
  \label{fig:Data_simulation}
  \end{figure}
  
  


\subsection{Model evaluation}

To measure the accuracy of the estimation and compare the method performances, we focused on the accuracy of whether an edge existed in the true graph and was also estimated to be non-zero. That is, we converted non-zero estimated edges to 1 in the edge matrix and counted whether in the true graph this edge existed (and vice versa) to define negative or positive prediction. We use several metrics including sensitivity, specificity, F1 score, and Matthews correlation coefficient (MCC).  The F1 score can be interpreted as a weighted average of the precision and recall and is a suitable measure for imbalanced datasets like sparse networks. The sparse network is one of extremely imbalanced datasets since only a small percent of edges between proteins exist while the majority of elements in the adjacency matrix are 0. F1 score is computed as 

\textcolor{red}{ 
\begin{equation}
\label{eq:F1}
F1 = \frac{2*Precision*Recall}{Precision+Recall} = \frac{2*TP}{2*TP+FP+FN},  
\end{equation} where Precision $ = \frac{TP}{TP+FP}$, and Recall = $\frac{TP}{TP+FN}$. TP, TN, FP, and FN are the number of true positives, true negatives, false positives, and false negatives, respectively. 
}


MCC is another metric for measuring classification performance and is widely used in network prediction. MCC takes into account all four values in the confusion matrix, and a high value (close to 1) means that both classes are predicted well. MCC was calculated as follows based on $2 \times 2$ contingency table,


\begin{equation}
\label{eq:MCC}
MCC = \frac{TP \times TN - FP \times FN}{\sqrt{(TP+FP)(FP+FN)(TN+FP)(TN+FN)}},  
\end{equation} where TP, TN, FP, and FN are the number of true positives, true negatives, false positives, and false negatives, respectively. 


\subsection{STRING PPI database}

STRING (http://www.STRING-db.org) is a database of known and predicted protein-protein interactions. It currently covers 5,214,234 proteins from 1133 organisms \citep{szklarczyk2016STRING}. In STRING, protein-protein pair associations (i.e., the "edge weights" in each network) are represented by confidence scores. The scores indicate the estimated probability that a given interaction is biologically meaningful, specific, and reproducible, given the supporting evidence. There are seven evidence channels in STRING: (1) experiments; (2) database; (3) text-mining; (4) coexpression; (5) neighborhood; (6)  fusion; and (7) co-occurrence.  The edge scores (weights) between proteins in  the STRING PPI database range from 0 to 1, with 1 being the highest possible confidence of interaction. In the COPD study, we retrieved human PPI data from STRING and filtered out the prior interactions with scores less than 0.2.


\subsection{Proteomics data in COPDGene study} 

As an application of the methodology to real data, we used the proteomics data generated in the COPDGene Study. COPDGene is a multicenter genetic epidemiology study that enrolled 10,198 participants with and without the chronic obstructive pulmonary disease (COPD) between 2007 and 2011 (Phase I study) to identify genetic factors associated with COPD \citep{ragland2019genetic}. COPD is a disease characterized by reduced lung function and symptoms such as shortness of breath. Five-year follow-up visits took place from 2013 to 2017 (Phase II study). Proteomic profiles were constructed on participants who agreed to participate in the ancillary study of Phase II COPDGene study.  All analyses were performed on frozen plasma from p100 tubes. After removing observations that did not pass QC or have phenotype data, were duplicates, whose primary pulmonary diagnosis was not COPD, were a never smoker, and at Phase 2 reported having a lung transplant or lung volume reduction before Phase 2, there was 1206 subject in Phase 1 and 1010 in Phase 2. The Global Obstructive Lung Disease (GOLD) system was used to grade the severity of airflow limitation: GOLD 0 (controls) and GOLD 1-4 (COPD cases). Our study focuses on the 486 COPD cases (GOLD stage > 0)  in the Phase 2 study since the inherent protein networks between controls and COPD cases might be different \citep{ mastej2020identifying}. 


Proteomic profiling was performed using the SomaScan{\textregistered}  platform (Boulder, Colorado) \citep{candia2017assessment}. The Human Plasma SomaScan{\textregistered} 1.3k kit (SL Part Number 900-00011) was used following the manufacturer's recommended protocol. Data from all samples passed quality-control criteria and were fit for analysis. To map with the STRING database, the proteomics expression data without one-to-one mapping to gene symbols were removed. For example, if two SomaScan{\textregistered} aptamers map to the same gene symbol, these two aptamers' corresponding expression data were removed. In addition, some aptamers either detect the expression level of a protein complex or detect the total expression level of several proteins by targeting a shared subunit. These aptamers were removed as well for simplicity. Expression data for 1212 proteins  were retained for network construction. 


 

\subsection{Gene Ontology enrichment analysis on hub proteins in COPD associated network} 

Using the prior PPI network retrieved from the STRING database, we applied AhGlasso and Netgsa to construct COPD-associated networks. In addition, we also constructed a COPD-associated network without a prior PPI network for comparison.  Because there is a lack of ground truth to evaluate the prediction accuracy, we performed Gene Ontology (GO) enrichment analysis with Fisher's exact test using \textit{the topGO} R package  \citep{alexa2009gene} on hub proteins  in the COPD-associated networks. Specifically, we analyzed the top 40 hub proteins to identify significantly enriched molecular functions in the updated COPD networks. The hub proteins were defined based on the degree of nodes. \textcolor{red}{Gene Ontology (GO) is a well-known framework for supporting the computational representation of biological systems (\citealp{ashburner2000gene}). It defines a set of concepts used to describe the functions of gene products, and relationships between these concepts. It contains three aspects that hold terms defining the basic concepts of molecular function (MF), biological processes (BP), and cellular components (CC), respectively. Specifically, a GO annotation is an association between a specific gene product and a GO concept. GO was well established and has often been used to evaluate the quality of newly constructed or reconstructed protein-protein interaction networks (\citealp{seyyedsalehi2021pfp, xu2018reconstruction})}. We focused on BP ontology enrichment analysis since we are interested in what biological processes are involved in COPD. The adjusted P values were calculated with Benjamini-Hochberg Procedure for False Positive Rate (FDR) correction. The significant level was set to FDR < 0.05.  


\subsection{Statistical software}

Unless otherwise specified, the data manipulation and data analyses were performed using \textit{RStudio} (version 1.2.5019)\citep{RStudio:2019aa} and R (version 4.0.3)\citep{R-Core-Team:2020aa}.  The R packages \textit{ggplot2}\_1.8.6 \citep{Wickham:2009aa}, \textit{biomaRt}\_2.44.4 \citep{Durinck:2005aa}, \textit{topGO}\_2.40.0 \citep{alexa2009gene}, \textit{plyr}\_1.8.6 \citep{plyr:2011}, \textit{Netgsa}\_3.1.0 (\citealp{ma2016network}), \textit{glasso}\_1.11 (\citealp{friedman2008sparse}) and \textit{huge}\_1.3.4.1 \citep{zhao2012huge} were used for data preparation and gene network analysis from differential expression data. 


\section{RESULTS}


\subsection{Model selection criteria }


Since $\lambda$ controls the sparsity of the output network,  selecting the $\lambda$ parameter is crucial for lasso-based approaches like AhGlasso. The $\lambda$ parameter can be selected based on a variety of criteria but there is no consensus on the best criteria. Cross-validation provides a general tool to solve this kind of challenge.  For $p = 500$, we found that cross-validation with BIC provides higher accuracy in terms of F1 score (Figure 2A) and MCC (Figure 2B)  when the sample size is between 300 and 600. When the sample size is larger, BIC with or without cross-validation is similar. Cross-validation with BIC outperforms cross-validation with AIC and EBIC. Finally, cross-validation with AIC and EBIC results in an under-fitting model and over-sparse network, leading to a lower F1 score and MCC.  Therefore, we chose cross-validation with BIC as model selection criteria to select the $\lambda$ parameter henceforth. 


\enspace
\qquad

\begin{figure}[htbp!]
  \centering
  \includegraphics[width=1\textwidth]{figures_thesis/modelSelection_1.pdf}
  \vspace{4pt}
  \caption[Comparison of Model Selection Criteria.] {Comparison of Model Selection Criteria.
  %Cross-validation with BIC generally performs better than regular BIC, CV-AIC and CV-EBIC  for tuning $\lambda$ parameter in AhGlasso. 
  The simulated protein network included 500 ($p$) nodes. The overlapping between prior information and target true network is  $50\%$. With the same true network and its corresponding covariance matrix ($\Sigma_{true}$), we created various sizes ($n$) of multiple normal expression data for testing. The $\lambda$ was optimized with regular BIC, cross-validation-based BIC (CV\_BIC), cross-validation-based AIC (CV\_AIC) and cross-validation-based EBIC (CV\_EBIC). The AhGlasso algorithm with the optimal $\lambda$s derived from different criteria outputs the predicted network. The F1 score and MCC were calculated  based on the estimated network and true network.  For each simulation setting, the simulations were repeated 5 times. The lines represent the mean scores for the simulated sample size and the error bars represent the standard error of the mean. Of note, similar results were achieved in various $p$ and $n$ simulations (data not shown). } 
  \label{fig:modelSelection}
  \end{figure}
  
  
  
  
  
  
  

\subsection{Incorporating prior knowledge significantly improves prediction accuracy}


In different simulation settings, we found that the predicted networks based on \textit{a priori} information had significantly greater performance than estimations without \textit{a priori} information (Figure 3). For simulations with $p=500$, \textcolor{red}{$density = 2\%$, $overlapping (\rho) = 80\%$}, the mean of sensitivity, F1 score and MCC in the estimated networks with prior knowledge are 0.68, 0.81 and 0.82, respectively (Figure 3A-C). However, the corresponding mean of sensitivity, F1 score, and MCC without prior knowledge are only  0.07, 0.12, and 0.25, respectively. The differences of corresponding metrics are statistically significant  (P < 0.0001, paired student's t-test).  In addition, \textcolor{red}{with fixed $50\%$ overlapping},  we found that the F1 score difference decreases when the sample size gets larger (Figure 3D).   It is expected that when we have a larger sample size, the advantages of incorporating prior information are diminished compared to smaller sample sizes. The F1 score difference is also sensitive to the amount of overlapping between the prior knowledge and target network (Figure 3E). When the overlapping percentage is larger (i.e., the prior information is more accurate), it provides more useful information for network reconstruction. \textcolor{red}{In addition, we also performed simulations with $p=1000$, $density = 4\%$, $overlapping (\rho) = 50\%$ with similar results (data not shown)}.


\enspace
\qquad

\begin{figure}[htbp!]
  \centering
  \includegraphics[width=0.8\textwidth]{figures_thesis/ppiAdvantages.pdf}
  \vspace{4pt}
  \caption[Incorporating prior knowledge significantly improves prediction accuracy.] {Prediction accuracy comparison with or without incorporating prior information.  All results are based on $p=500$ nodes and $n=200$. The density of simulated graph is around $2\%$. The $\lambda$ was optimized with cross-validation-based BIC (CV\_BIC). The AhGlasso algorithm with the optimal $\lambda$s output the predicted networks with or without incorporating prior knowledge. \textcolor{red}{(A-C) The overlapping between prior information and the target true network is  $80\%$}.  The sensitivity (A), F1 score (B), and MCC(C) were calculated  based on the estimated network and true network.  For each simulation setting, the simulations were repeated 5 times. The bars represent the means of corresponding statistics metrics.  Pair student's t-tests were performed to compare the corresponding metrics. All P values < 0.0001. (D), the overlapping between prior information and target true network is  $50\%$.  A variety of sample sizes of data was simulated as shown in X-axis. The simulation was repeated 5 times for each simulation setting. Y-axis represents the difference of F1 score between the outputs with or without prior knowledge. The lines represent the mean scores and the dots represent the results in each simulation.  (E),  a variety of overlapping between prior information and target true network was simulated as shown in X-axis. Y-axis represents the difference of F1 score between the outputs with or without prior knowledge. The lines represent the mean scores and the dots represent the results in each simulation. 
  
  
  } 
  \label{fig:ppiAdvantages}
  \end{figure}
  


\subsection{AhGlasso outperforms conventional methods}

Recently, several groups have extended GGM to weighted Graphical Lasso (wGlasso) and network-based gene set analysis (Netgsa) to incorporate prior biological information (Table 1). These methods incorporate prior knowledge into graphical model-building procedures as well as gene set analysis.  Recently, Yi \textit{et al.} and Zuo  \textit{et al.} implemented weighted Graphical Lasso (glasso) algorithms to incorporate prior known network information for network learning and the key difference between the two methods is how to select the $\lambda$ parameter (\citealp{li2015gene, zuo2017incorporating}). In Yi \textit{et al.}'s study, $\lambda$ was optimized by the BIC criteria (wGlasso\_2015) while it was tuned with likelihood and cross-validation in Zuo \textit{et al.}'s research (wGlasso\_2017). Besides weighted Graphical Lasso, Ma \textit{et al.} developed a Network-Based Gene Set analysis (Netgsa) approach for network learning and gene-set enrichment analysis by incorporating prior pathway information (\citealp{ma2016network}). The Netgsa approach combines the neighborhood selection technique (\citealp{meinshausen2006high}) with constrained maximum likelihood estimation. 


\begin{table}[htbp!]
\centering
\vspace{0.5 cm}
 \footnotesize
 \captionsetup{justification=centering}
  \caption[Summary of network learning methods to incorporate prior knowledge]{Summary of network learning methods to incorporate prior knowledge.} 
  \input{tables/tab1}
  \label{tab:tab1}
\end{table}


We estimated the true network topology using AhGlasso and the three alternative methods (wGlasso\_2015, wGlasso\_2017, Netgsa). To make a fair comparison, we tuned the regularization parameter in each method with its designed optimization method.  In this comparison study, we mimicked the high-dimensional setting and created simulation datasets with large $p$ (1000) and various sample sizes.  We found that our proposed method achieved higher sensitivity and F1 score than wGlasso\_2015 when the sample size is small (Figure 4). They had similar performances when the sample size is large. These two methods achieved higher F1 scores and had an overall higher accuracy than the other two methods. The F1 score in the wGlasso\_2017 method was consistently and extremely low although it achieved very high sensitivity. The specificity of wGlasso\_2017 is very low (data not shown) since the weighted Graphical Lasso in Zuo \textit{et al.}'s study selects the model based on the log-likelihood only but does not penalize the number of edges, which leads to  overfitting the model (over-dense output network). Although the Netgsa approach outperforms wGlasso\_2017, its sensitivity and F1 scores are still substantially lower than our proposed method and wGlasso\_2015.  The MCC score patterns were similar to the F1 scores pattern (data not shown). \textcolor{red}{Of note, the improvement of the proposed method decreases when compared with wGlasso\_2015 when the sample size increases as shown in Figure 4B. However, it is not uncommon to have a limited sample size in high-throughput omics studies, especially in human studies using tissue samples but not blood.}  


\textcolor{red}{We next investigated the effect of overlapping percentages between the prior network and target network with fixed graph size ($p=1000$) and sample size ($n=300$). We found that AhGlasso achieved higher sensitivity and F1 score than wGlasso\_2015 and the difference increases when the overlapping percentage increases (Figure 4C and 4D). AhGlasso and wGlasso\_2015 achieved higher F1 scores and had an overall higher accuracy than the other two methods.} 

\textcolor{red}{In addition, we also investigated the effect of different graph sizes (p ranges from 400 to 3000) with a fixed sample size ($n=100$) and the overlapping between prior network and target network ($50\%$). We found that AhGlasso achieved higher sensitivity and F1 score than wGlasso\_2015 and the differences increase when the graph size increases (Figure 4E and 4F). AhGlasso and wGlasso\_2015 achieved higher F1 scores and had an overall higher accuracy than the other two methods (Figure 4F).} 


Since strong scale-free networks can be rare in biological contexts, we also compared the method performance on a simulated non-scale-free network. We first simulated a random network with $p=500$ and different sample sizes ranging from 200 to 700. The overlapping percentage between prior knowledge and target network was set at $88\%$. We found that our proposed method has similar sensitivity scores to wGlasso\_2015 and wGlasso\_2017 (Figure S1) and it outperforms the other three methods in terms of F1 scores in our tests (Figure S1). In addition, we simulated with a fixed sample size ($n=300$) but different degrees of overlapping between prior knowledge and target truth network. We also found that our proposed method outperforms the other three methods in terms of F1 scores in our tests (Figure S2). Besides random networks, we also simulated networks with hub or cluster structures for comparison. We found that AhGlasso achieves higher F1 scores than wGlasso\_2015, wGlasso\_2017, and Netgsa in networks with both cluster network and hub network (data not shown).  

\enspace
\qquad

\begin{figure}[htbp!]
  \centering
  \includegraphics[width=0.76\textwidth]{figures_thesis/MethodComparison_F1_diffOverlappingSamplesize_6f_rev.pdf} 
  \vspace{4pt}
  \caption[Method performance comparisons.] {Method performance comparisons. \textcolor{red}{The simulated protein network graph included 1000 ($p$) nodes. The density of the simulated graph is around $4\%$. (A-B) The overlapping between prior information and target true network is  $50\%$.  A variety of sample sizes of data was simulated as shown in X-axis.  With the same true network and its corresponding covariance matrix ($\Sigma_{true}$), we created various sizes ($n$) of multiple normal expression data for testing. We estimated the true network topology by using two weighted graphical LASSO (wGlasso\_2015 and wGlasso\_2017), Netgsa, and the proposed AhGlasso methods. The sensitivity (A) and F1 score (B) were calculated  based on the estimated network and true network. (C - D) A variety of overlapping between prior information and target true network was simulated as shown in X-axis. The sample size was fixed at $n=300$.  The sensitivity (C) and F1 score (D) were calculated  based on the estimated network and true network. (E - F) We investigated the effect of different graph sizes (p ranges from 400 to 3000) with a fixed sample size ($n=100$) and the overlapping between prior network and target network ($50\%$). The sensitivity (E) and F1 score (F) were calculated as previously. For each simulation setting, the simulations were repeated 5 times. The lines represent the mean scores for the simulated sample size and the error bars represent the standard error of the mean for each method.}} 
  \label{fig:MethodComparisonF1}
  \end{figure}


\textcolor{red}{In the real world, the prior PPI is often incomplete rather than purely noisy. We next investigated the method performance when the prior is a subset of the true network (i.e., incomplete prior information). We simulated datasets with a fixed sample size ($n=300$) and graph density ($4\%$). We randomly removed the connected edges in the prior network under the predefined subset percentage of the target network (Figure 5). When the subset percentage of the prior network increases, the F1 score increases in all the tested methods. Under the same subset percentage, our proposed AhGlasso method achieves a higher F1 score (Figure 5A) and MCC (Figure 5B) than the other three methods. The differences between AhGlasso and wGlasso\_2015 increase when the subset percentage increases (Figure 5).}


\enspace
\qquad

\begin{figure}[htbp!]
  \centering
  \includegraphics[width=0.85\textwidth]{figures_thesis/MethodComparison_F1_subset.pdf}
  \vspace{4pt}
  \caption[Method performance comparisons with partially known prior information.] {\textcolor{red}{Method performance comparisons with partially known prior information. The simulated protein network graph includes 1000 ($p$) nodes with fixed sample size ($n=300$). The density of the simulated graph is around $4\%$. The prior information is a subset of the target true network.  A variety of subset percentages of the prior network were simulated as shown in X-axis.  We estimated the true network topology by using two weighted graphical LASSO (wGlasso\_2015 and wGlasso\_2017), Netgsa, and the proposed AhGlasso methods. The F1 score (A) and MCC (B) were calculated  based on the estimated network and true network. For each simulation setting, the simulations were repeated 5 times. The lines represent the mean scores for the simulated sample size and the error bars represent the standard error of the mean for each method.}} 
  \label{fig:MethodComparisonF1}
  \end{figure}


\subsection{Comparison of runtimes}

To compare the runtimes of the tested methods, \textcolor{red}{we simulated datasets with a fixed sample size ($n=200$) but various graph sizes ($p$ varies from 400 to 3000). We evaluated the computation time based on an Intel(R) Xeon(R) Gold 6152 CPU @ 2.10GHz CentOS Linux 7 (Core) operating system. Since the regularization parameter tuning in each method is a critical step, we compare the total run time of parameter tuning (CV was removed if involved for fair comparisons) and the final model fitting with the chosen parameter. The simulation was repeated 5 times for each setting. With $p=1000$, the total running time for AhGlasso, wGasso\_2015, wGlasso\_2017, and Netgsa was  $64 \pm 6.64 $ minutes,  $207.51 \pm 36.70 $ minutes,  $ 239.97 \pm 44.28 $ minutes, and $64.34 \pm 7.4 $ minutes, respectively (Figure 6). The runtimes of AhGlasso and Netgsa are comparable and they are around 4 times faster than the two weighted Graphical Lasso-based algorithms when $p=1000$. The runtimes of wGlasso\_2015 and wGlasso\_2017 exponentially increase when the graph size increases. With $p=3000$, the total running time for AhGlasso, wGasso\_2015, wGlasso\_2017, and Netgsa was  $951.09 \pm 173.51 $ minutes,  $5477.11 \pm 815.34 $ minutes,  $ 7238.65 \pm 523.54 $ minutes, and $1060.65 \pm 238.83 $ minutes, respectively.  The runtime of AhGlasso is around 7 times faster than the two weighted Graphical Lasso-based algorithms when $p=3000$. The runtime of AhGlasso is also faster than Netgsa. Of note, the F1 score patterns in these simulations for tested methods were similar to Figure 4B (data not shown). In addition, the runtimes of weighted Graphical Lasso-based algorithms are much more sensitive to the $\lambda$  minimal ratio than AhGlasso and Netgsa. The runtime differences between AhGlasso and weighted Graphical Lasso-based algorithms are greater when decreasing the $\lambda$  minimal ratio and searching more $\lambda$ candidates.}. 

\textcolor{red}{When the feature space is large, the graphical lasso-based methods are computationally expensive and even intractable. AhGlasso preselects the potential neighbor nodes with $\psi$ screening to narrow down the neighbor node space. In addition, the Meinshausen-B\"{u}hlmann algorithm (\citealp{meinshausen2006high}) is incorporated in AhGlasso to select neighbor nodes before Maximum Likelihood estimation. These screening and selection steps explain that AhGlasso is more efficient and faster than weighted Glasso methods in large-scale graph construction}.  


\enspace
\qquad

\begin{figure}[htbp!]
  \centering
  \includegraphics[width=0.8\textwidth]{figures_thesis/MethodComparison_runtime_differentGraph_size.pdf}
  \vspace{4pt}
  \caption[Method runtime comparisons.] {\textcolor{red}{Method runtime comparisons. To compare the computational efficiency of the two weighted graphical LASSO (wGlasso\_2015 and wGlasso\_2017), Netgsa, and the proposed AhGlasso method in the high-dimensional setting, we simulated datasets with a fixed sample size ($n=200$) and $4\%$ graph density,  but various graph size ($p$ varies from 400 to 3000). We compared the total run time of parameter tuning (CV was removed if involved for fair comparisons) and the final model fitting with the chosen parameter. The $\lambda$  minimal ratio was set to 0.01 and 40 $\lambda$ candidates were searched. The simulation was repeated 5 times for each setting. The lines represent the mean runtime for the simulated graph size and the error bars represent the standard error of the mean for each method.} 
  } 
  \label{fig:ppiAdvantages}
  \end{figure}
  


\subsection{AhGlasso improves network inference for COPD}


For a real data application, we used  proteomics data generated in the COPDGene Phase II Study. COPD is a disease characterized by reduced lung function and symptoms such as shortness of breath. Protein-protein interactions could play important roles in COPD pathogenesis in COPD development. We collected larger proteomic data from 1010 subjects from the COPDgene cohort using the SomaScan{\textregistered} platform \textcolor{red}{(\citealp{candia2017assessment})}. We constructed a COPD-associated network on COPD cases ($n = 486$) with or without PPI data and identified important protein-protein interactions contributing to COPD development. 

We incorporated prior known PPI information from STRING and constructed COPD-associated networks with the AhGlasso and Netgsa methods. The top 40 hub proteins were chosen for GO enrichment analysis. In the AhGlasso analysis with known PPI knowledge, we found 35 molecular function pathways that were significantly enriched while only 12 pathways were enriched in the analysis without prior PPI knowledge (Table S1 and Table S2), and only 17 pathways were enriched in the Netgsa analysis (Table S3). After multiple testing corrections with FDR, we found 23 molecular function pathways that were significantly enriched in AhGlasso analysis with prior PPI information while only 1 pathway was enriched in the analysis without prior PPI knowledge, and no pathways were enriched in the Netgsa analysis. AhGlasso also identified 6 hub genes related to the cadherin pathway, which has been reported to play important roles in COPD development (\citealp{kneidinger2011activation, eapen2020wnt, nelson2004convergence}), but was not enriched in the results of the Netgsa method. In addition, AhGlasso also uniquely enriched cytokine signaling and chemokine signaling pathways in COPD-associated networks, which have been reported to be important for COPD pathogenesis (\citealp{bradford2017value, henrot2019chemokines}). 


\section{DISCUSSION and CONCLUSION}


In this study, we have developed an augmented high-dimensional Graphical Lasso model (AhGlasso) to incorporate edge weights from known protein-protein interaction networks  with omics data for global network learning.  In our proposed method, we first extended the Netgsa hybrid approach to incorporate the edge weight of prior known but incomplete protein-protein relation for network reconstruction.  To speed up the computation and make it feasible for large-scale data, especially when the number of variables is much larger than the sample size, we also implemented $\Psi$-screening based on the standard Pearson correlation. We compared our proposed method with Netgsa and two weighted Graphical Lasso approaches in terms of computation time and accuracy based on simulations where ``ground truth'' for the target network is available.


To systematically evaluate the performance of methods and make fair comparisons, we simulated datasets with a variety of network graph sizes,  sample sizes, and overlapping percentages between the prior information and the target network  for estimation. For network structure learning with GMM, the $\lambda$ parameter controls the sparsity of the output network. Tuning the $\lambda$ parameter is a key step for AhGlasso and other lasso-based approaches.  However, there is no consensus on how to select the $\lambda$ regularization parameter.  Cross-validation (CV) provides a general tool to solve this kind of challenge. Our simulation study suggested that cross-validation with BIC is more stable and outperforms the other criteria when the sample size is medium. When the sample size is small (such as $n < (0.25 \times p)$), conventional BIC has similar or even better performance than BIC with cross-validation, which may be explained that the small sample sizes for the K fold cross-validation lead to large variance. When the sample size is very large, the performance of conventional BIC and BIC with cross-validation are similar, which could be explained that the models with or without cross-validation converge to the unbiased true model when data is sufficient. In addition, we also found that cross-validation with AIC and EBIC often results in the under-fitting of the model and over-sparse networks, leading to lower F1 score and MCC. 


Our simulation study found that the AhGlasso output estimated networks with \textit{a priori} information had a significantly greater sensitivity, F1 score, MCC than the estimations without \textit{a priori} information. The F1 score difference decreases for larger sample sizes because the impact of incorporating prior information decreases with more data. The F1 score difference is also sensitive to the amount of overlapping between the prior knowledge and the target network. As expected, when the prior information is less accurate, it provides less useful information for network reconstruction. However, when the overlapping between prior information and the target network is low, we did not observe an increase in the false-positive rate.  


The key difference between the two weighted Glasso methods that incorporate prior known network information for network graph learning is how they select the $\lambda$ parameter (\citealp{li2015gene, zuo2017incorporating}). In wGlasso\_2015, the $\lambda$ was optimized with the BIC criteria while it was tuned with likelihood and cross-validation in  wGlasso\_2017 (\citealp{li2015gene, zuo2017incorporating}). The wGlasso\_2017 approach often resulted in high sensitivity but extremely low specificity, which leads to a low F1 score. This could be explained that wGlasso\_2017 tunes the $\lambda$ parameter based on likelihood with a lack of penalty for the number of edges, which leads to an over-dense network estimation. Our study also demonstrated AhGlasso generally outperforms Netgsa in terms of F1 scores, which suggests the advantages of taking into account edge weights. Although wGlasso\_2015 could achieve comparable accuracy to AhGlasso, its computation is intractable for large-scale data. It took days when the network graph size is bigger than 1000. Compared with wGlasso\_2015, our proposed method, AhGlasso, is computationally scalable and much more efficient than the weighted Glasso based methods when the sample size is large. In summary, the new method, AhGlasso, outperforms wGlasso-based algorithms with respect to computational time in simulated large-scale data settings, while achieving better or comparable prediction accuracy of node connections. 


In the COPDgene study, AhGlasso with prior PPI found more enriched GO terms than the estimated network without PPI on the top 40 hub proteins in the resultant networks (23 vs. 1 after multiple testing correction with FDR). We also found AhGlasso discovered more enriched GO terms than Netgsa on the top 40 hub proteins in the resultant networks (23 vs. 0 after FDR correction). After FDR correction, we found significantly enriched cadherin, chemokine signaling, cytokine signaling pathways in AhGlasso, but not the Netgsa analysis or the analysis without PPI. These three pathways have been demonstrated to play important roles in COPD.  Several studies reported that the cadherin/WNT/catenin pathway  could be a novel therapeutic target for attenuating airway remodeling in COPD (\citealp{kneidinger2011activation, eapen2020wnt, nelson2004convergence}). This real data study suggests that AhGlasso improves COPD-related network inference compared to the Netgsa approach in integrating a proteomics dataset and prior PPI with edge weights.

\textcolor{red}{Although we only focused on analyzing single omics data in this study, the partial correlation coefficient derived in AhGlasso can be transformed to a $Z$ score via Fisher's transformation for multiple omics data integration. The $Z$ scores from different single omics data can be easily combined using Stouffer's meta-analysis method (\citealp{stouffer1949american})}.


\textcolor{red}{Although AhGlasso outperforms wGlasso-based algorithms and Netgsa in our simulations and COPD case study, there are some limitations in the method. One limitation is that the AhGlasso can be computationally intensive when the graph size is large, but still faster than the alternatives compared. Another limitation is that the optional K-fold cross-validation step can significantly increase the computation burden. Furthermore, K-fold cross-validation is not recommended if the sample size is small. Although we compared AhGlasso with wGlasso\_2017 and Netgsa, the latter were not designed for global network learning. The wGlasso\_2017 approach is designed for network-based differential gene expression analysis using differentially weighted graphical LASSO on pre-selected differentially expressed genes. The Netgsa approach is designed for network-based pathway enrichment analysis and focused on protein-protein interaction changes in known pathways. Furthermore, to implement Netgsa non-zero weights in the prior PPI were converted to 1, which could cause potential biases.}


\section{CONCLUSIONS}

We present an augmented method, called AhGlasso, for incorporating prior information in biological network reconstruction. Our study suggests that cross-validation with BIC generally performs better than regular BIC, cross-validation AIC, or EBIC. This new method outperforms wGlasso-based algorithms with respect to computational time in  large-scale data settings while achieving better or comparable prediction accuracy of edges. Our method also improves COPD-associated network inference compared to the Netgsa approach.  Although demonstrated on one -omics data and prior PPI, our method could be generalized to multi-omics data.


\section*{Conflict of Interest Statement}

The authors declare that the research was conducted in the absence of any commercial or financial relationships that could be construed as a potential conflict of interest.

\section*{Author Contributions}

YZ and KK developed the statistical method and analysis design. DG, FX, FB contributed to method development and improvement. RB provided access to data sets and helped evaluate clinical findings. YZ processed the data and performed the statistical analysis. All authors contributed to writing the final manuscript.

\section*{Funding}

This work was supported by NIH/NHLBI R01 HL152735 (KK, RB,  FBK, YZ); NIH/NHLBI R01 HL137995 (KK, RB, FBK) and R01HL125583 to KK and YZ.

Additional support for this work was provided by the National Institutes of Health, National Heart, Lung, and Blood Institute, through the BioData Catalyst program (award 1OT3HL142479-01, 1OT3HL142478-01, 1OT3HL142481-01, 1OT3HL142480-01, 1OT3HL147154-01). Any opinions expressed in this document are those of the author(s) and do not necessarily reflect the views of NHLBI, individual BDCatalyst team members, or affiliated organizations and institutions.


\section*{Acknowledgments}
The project described was supported by Award Number U01 HL089897 and Award Number U01 HL089856 from the National Heart, Lung, and Blood Institute. The content is solely the responsibility of the authors and does not necessarily represent the official views of the National Heart, Lung, and Blood Institute or the National Institutes of Health.

The authors wish to acknowledge the contributions of the consortium working on the development of the NHLBI BioData Catalyst ecosystem.


\section*{Supplemental Data}
 \href{http://home.frontiersin.org/about/author-guidelines#SupplementaryMaterial}{Supplementary Material}.

 
\section*{Data Availability Statement}
Clinical Data and SOMAScan data are available through COPDGene (https://www.ncbi.nlm.nih.gov/gap/, ID: phs000179.v6.p2).


\bibliographystyle{frontiersinSCNS_ENG_HUMS} % for Science, Engineering and Humanities and Social Sciences articles, for Humanities and Social Sciences articles please include page numbers in the in-text citations
%\bibliographystyle{frontiersinHLTH&FPHY} % for Health, Physics and Mathematics articles
\bibliography{thesis-refs}


% \pagebreak
% \section*{Supplemental Data}


% \begin{figure}[htbp!]
%   \centering
%   \includegraphics[width=0.95\textwidth]{figures_thesis/MethodComparison_F1_random.pdf}
%   \vspace{4pt}
%   \caption[Method performance comparisons in a non-scale free random network.] {Method performance comparisons in a non-scale free random network. The simulated random network graph included 500 ($p$) nodes. The overlapping between prior information and target true network is  $88\%$. With the same true network and its corresponding covariance matrix ($\Sigma_{true}$), we created various sizes (N) of multiple normal expression data for testing. We estimated the true network topology by using two weighted graphical LASSO (wGlasso\_2015 and wGlasso\_2017), Netgsa and the proposed AhGlasso methods. The $\lambda$ was optimized with each designed criteria as shown in Table 1. The F1 score and MCC were calculated  based on the estimated network and true network.  For each simulation setting, the simulations were repeated for 5 times. The lines represent represent the mean scores for the simulated sample size and the error bars represent the standard error of the mean for each method. Of note, similar results were achieved in various $p$ and $n$ simulations.} 
%   \end{figure}


% \begin{figure}[htbp!]
%   \centering
%   \includegraphics[width=0.95\textwidth]{figures_thesis/MethodComparison_F1_overlapping_random.pdf}
%   \vspace{4pt}
%   \caption[Method performance comparisons in a non-scale free random network.] {Method performance comparisons in a non-scale free random network. The simulated random network graph included 500 ($p$) nodes. The overlapping between prior information and target true network varied as indicated. With the same true network and its corresponding covariance matrix ($\Sigma_{true}$), we created multiple normal expression data for testing with N=300. We estimated the true network topology by using two weighted graphical LASSO (wGlasso\_2015 and wGlasso\_2017), Netgsa and the proposed AhGlasso methods. The $\lambda$ was optimized with each designed criteria as shown in Table 1. The F1 score and MCC were calculated  based on the estimated network and true network.  For each simulation setting, the simulations were repeated for 5 times. The lines represent represent the mean scores for the simulated sample size and the error bars represent the standard error of the mean for each method.} 
%   \end{figure}


% \begin{figure}[htbp!]
%   \centering
%   \includegraphics[width=0.95\textwidth]{ahGlasso_topGo_40.pdf}
%   \vspace{4pt}
%   \caption[GO enrichment of top 40 hub proteins in AhGlasso analysis.] {} 
%   \end{figure}


% \begin{figure}[htbp!]
%   \centering
%   \includegraphics[width=0.95\textwidth]{Netgsa_topGo_40.pdf}
%   \vspace{4pt}
%   \caption[GO enrichment of top 40 hub proteins in Netgsa analysis.] {} 
%   \end{figure}


%%% Make sure to upload the bib file along with the tex file and PDF
%%% Please see the test.bib file for some examples of references

%\section*{Figure captions}
%
%
%%%% Please be aware that for original research articles we only permit a combined number of 15 figures and tables, one figure with multiple subfigures will count as only one figure.
%%%% Use this if adding the figures directly in the mansucript, if so, please remember to also upload the files when submitting your article
%%%% There is no need for adding the file termination, as long as you indicate where the file is saved. In the examples below the files (logo1.eps and logos.eps) are in the Frontiers LaTeX folder
%%%% If using *.tif files convert them to .jpg or .png
%%%%  NB logo1.eps is required in the path in order to correctly compile front page header %%%
%
%\begin{figure}[h!]
%
%
%\begin{center}
%\includegraphics[width=10cm]{logo1}% This is a *.eps file
%\end{center}
%\caption{ Enter the caption for your figure here.  Repeat as  necessary for each of your figures}\label{fig:1}
%\end{figure}


%\begin{figure}[h!]
%\begin{center}
%\includegraphics[width=15cm]{logos}
%\end{center}
%\caption{This is a figure with sub figures, \textbf{(A)} is one logo, \textbf{(B)} is a different logo.}\label{fig:2}
%\end{figure}

%%% If you are submitting a figure with subfigures please combine these into one image file with part labels integrated.
%%% If you don't add the figures in the LaTeX files, please upload them when submitting the article.
%%% Frontiers will add the figures at the end of the provisional pdf automatically
%%% The use of LaTeX coding to draw Diagrams/Figures/Structures should be avoided. They should be external callouts including graphics.


\end{document}
