# Supplementary material for: An Augmented High-Dimensional Graphical Lasso Method to Incorporate Prior Biological Knowledge for Global Network Learning
Source: Front Genet. 2022 Jan 27;12:760299. doi: 10.3389/fgene.2021.760299 (PMC8829118; doi:10.3389/fgene.2021.760299)
Supplement: Supplementary file 2 [file DataSheet2.ZIP › Frontiers_LaTex_AhGlasso/frontiers_SupplementaryMaterial.tex]

%%%%%%%%%%%%%%%%%%%%%%%%%%%%%%%%%%%%%%%%%%%%%%%%%%%%%%%%%%%%%%%%%%%%%%%%%%%%%%%%%%%%%%%%%%%%%%%%%%%%%%%%%%%%%%%%%%%%%%%%%%%%%%%%%%%%%%%%%%%%%%%%%%%%%%%%%%%
% This is just an example/guide for you to refer to when producing your supplementary material for your Frontiers article.                                 %
%%%%%%%%%%%%%%%%%%%%%%%%%%%%%%%%%%%%%%%%%%%%%%%%%%%%%%%%%%%%%%%%%%%%%%%%%%%%%%%%%%%%%%%%%%%%%%%%%%%%%%%%%%%%%%%%%%%%%%%%%%%%%%%%%%%%%%%%%%%%%%%%%%%%%%%%%%%

%%% Version 2.5 Generated 2018/06/15 %%%
%%% You will need to have the following packages installed: datetime, fmtcount, etoolbox, fcprefix, which are normally inlcuded in WinEdt. %%%
%%% In http://www.ctan.org/ you can find the packages and how to install them, if necessary. %%%
%%%  NB logo1.jpg is required in the path in order to correctly compile front page header %%%

\documentclass[utf8]{frontiers_suppmat} % for all articles
\usepackage{url,hyperref,lineno,microtype}
\usepackage[onehalfspacing]{setspace}


% Leave a blank line between paragraphs instead of using \\

\begin{document}
\onecolumn
\firstpage{1}

\title[Supplementary Material]{{\helveticaitalic{Supplementary Material}}}


\maketitle
\section{Supplementary Method}

\subsection{ $\Psi$-screening and $\Psi$ partial correlation coefficient }

In Liang \textit{et al.}'s study, the partial correlation coefficient  $\Psi_{ik}$ was defined by 

\begin{equation}
\label{eq:partial_coeff}
\Psi_{ik} = \{ \psi_{ik} \}, 
\end{equation} where $\psi_{ik} = \hat {\varepsilon}_{i, -k} $ if $|  \hat {\varepsilon}_{ i, -k}  | <   |   \hat {\varepsilon}_{k, -i}   |$ and $\psi_{ik} = \hat {\varepsilon}_{k, -i} $ otherwise.  With the partial correlation coefficients, the network structure could be learned with the following $\Psi$ algorithm proposed in the previous study (\citealp{liang2015equivalent}):

Step 1, Correlation screening: Determine the reduced neighborhood for each variable $X(i)$;

   \-\ a) Conduct a multiple hypothesis test to identify the pairs of vertices for which the empirical correlation coefficient is significantly different from zero (empirical correlation network);

    \-\ b) For each variable $X(i)$, identify its neighborhood in the empirical correlation network, and reduce the size of the neighborhood by removing the variables having a lower correlation (in absolute value).

Step 2, $\Psi$-calculation: For each pair of vertices $i$ and $j$, identify the separator $S_{ij}$ based on the reduced correlation network resulted in step (1) and calculate $\Psi_{ij}$ by inverting the subsample covariance matrix;

Step 3, $\Psi$-screening: Conduct a multiple hypothesis test to identify the pairs of vertices for which $\Psi_{ij}$ is significantly different from zero. If the pairs of vertices are not significantly different from 0, these edges were set to 0  to reduce dimensionality. 

Similar to the \textit{huge} R library,  we adapted correlation screening step in $\Psi$-algorithem to AhGlasso to reduce the size of potential neighborhood and speed up the estimation. 
%

\newpage
\section{Supplementary Tables and Figures}
%
%For more information on Supplementary Material and for details on the different file types accepted, please see \href{http://home.frontiersin.org/about/author-guidelines#SupplementaryMaterial}{the Supplementary Material section} of the Author Guidelines.
%
%Figures, tables, and images will be published under a Creative Commons CC-BY licence and permission must be obtained for use of copyrighted material from other sources (including re-published/adapted/modified/partial figures and images from the internet). It is the responsibility of the authors to acquire the licenses, to follow any citation instructions requested by third-party rights holders, and cover any supplementary charges.

%% Figures, tables, and images will be published under a Creative Commons CC-BY licence and permission must be obtained for use of copyrighted material from other sources (including re-published/adapted/modified/partial figures and images from the internet). It is the responsibility of the authors to acquire the licenses, to follow any citation instructions requested by third-party rights holders, and cover any supplementary charges.

%\subsection{Figures}

%%% There is no need for adding the file termination, as long as you indicate where the file is saved. In the examples below the files (logo1.eps and logos.eps) are in the Frontiers LaTeX folder
%%% If using *.tif files convert them to .jpg or .png
%%%  NB logo1.eps is required in the path in order to correctly compile front page header %%%


\begin{figure}[htbp!]
  \centering
  \includegraphics[width=0.95\textwidth]{figures_thesis/MethodComparison_F1_random.pdf}
  \vspace{4pt}
  \caption[Method performance comparisons in a non-scale free random network.] {Method performance comparisons in a non-scale free random network. The simulated random network graph included 500 ($p$) nodes. The overlap between prior information and target true network is  $88\%$. With the same true network and its corresponding covariance matrix ($\Sigma_{true}$), we created various sizes ($n$) of multiple normal expression data for testing. We estimated the true network topology by using two weighted graphical LASSO (wGlasso\_2015 and wGlasso\_2017), Netgsa, and the proposed AhGlasso method. The $\lambda$ was optimized with each designed criteria as shown in Table 1. The F1 score and MCC were calculated  based on the estimated network and true network.  For each simulation setting, the simulations were repeated 5 times. The lines represent the mean scores for the simulated sample size and the error bars represent the standard error of the mean for each method. Of note, similar results were achieved in various $p$ and $n$ simulations.} 
  \end{figure}


\newpage

\begin{figure}[htbp!]
  \centering
  \includegraphics[width=0.95\textwidth]{figures_thesis/MethodComparison_F1_overlapping_random.pdf}
  \vspace{4pt}
  \caption[Method performance comparisons in a non-scale free random network.] {Method performance comparisons in a non-scale free random network. The simulated random network graph included 500 ($p$) nodes. The overlap between prior information and target true network varied as indicated. With the same true network and its corresponding covariance matrix ($\Sigma_{true}$), we created multiple normal expression data for testing with $n=300$. We estimated the true network topology by using two weighted graphical LASSO (wGlasso\_2015 and wGlasso\_2017), Netgsa, and the proposed AhGlasso method. The $\lambda$ was optimized with each designed criteria as shown in Table 1. The F1 score and MCC were calculated  based on the estimated network and true network.  For each simulation setting, the simulations were repeated 5 times. The lines represent the mean scores for the simulated sample size and the error bars represent the standard error of the mean for each method.} 
  \end{figure}


\newpage
\begin{figure}[htbp!]
  \centering
  \includegraphics[width=0.95\textwidth]{noPPI_topGo_40_bh.pdf} 
  \vspace{4pt}
%   \caption[GO enrichment of top 40 hub proteins in AhGlasso analysis.] {} 
  \end{figure}


\newpage
\begin{figure}[htbp!]
  \centering
  \includegraphics[width=0.95\textwidth]{ahGlasso_topGo_40_BH.pdf}
  \vspace{4pt}
%   \caption[GO enrichment of top 40 hub proteins in AhGlasso analysis.] {} 
  \end{figure}


\newpage

\begin{figure}[htbp!]
  \centering
  \includegraphics[width=0.95\textwidth]{Netgsa_topGo_40_BH.pdf}
  \vspace{4pt}
%   \caption[GO enrichment of top 40 hub proteins in Netgsa analysis.] {} 
  \end{figure}


% \begin{table}[htbp!]
% \centering
% \vspace{0.5 cm}
%  \footnotesize
%   \input{tables/npPPI_topGo_40_bh}
%   \label{tab:tab2}
% \end{table}


%npPPI_topGo_40_bh
%\begin{figure}[htbp]
%\begin{center}
%\includegraphics[width=9cm]{logo1}% This is a *.eps file
%\end{center}
%\caption{ Enter the caption for your figure here.  Repeat as  necessary for each of your figures}\label{fig:1}
%\end{figure}
%
%
%\begin{figure}[htbp]
%\begin{center}
%\includegraphics[width=10cm]{logos}
%\end{center}
%\caption{This is a figure with sub figures, \textbf{(A)} is one logo, \textbf{(B)} is a different logo.}\label{fig:2}
%\end{figure}

%%% If you are submitting a figure with subfigures please combine these into one image file with part labels integrated.
%%% If you don't add the figures in the LaTeX files, please upload them when submitting the article.
%%% Frontiers will add the figures at the end of the provisional pdf automatically
%%% The use of LaTeX coding to draw Diagrams/Figures/Structures should be avoided. They should be external callouts including graphics.

\pagebreak

\section{Supplementary Acknowledge}


\begin{figure}[htbp!]
  \centering
  \includegraphics[width=0.99\textwidth]{Frontiers_LaTex_AhGlasso/Appendices_COPDGene_Investigators_MAR2021_P1.pdf}
  \vspace{4pt}
 
  \end{figure}

\pagebreak
\begin{figure}[htbp!]
  \centering
  \includegraphics[width=0.99\textwidth]{Frontiers_LaTex_AhGlasso/Appendices_COPDGene_Investigators_MAR2021_P2.pdf}
  \vspace{4pt}
 
  \end{figure}

\pagebreak  
  \begin{figure}[htbp!]
  \centering
  \includegraphics[width=0.99\textwidth]{Frontiers_LaTex_AhGlasso/Appendices_COPDGene_Investigators_MAR2021_P3.pdf}
  \vspace{4pt}
 
  \end{figure}
%\bibliographystyle{frontiersinSCNS_ENG_HUMS} %  for Science, Engineering and Humanities and Social Sciences articles, for Humanities and Social Sciences articles please include page numbers in the in-text citations
%\bibliographystyle{frontiersinHLTH&FPHY} % for Health and Physics articles
%\bibliography{test}


\pagebreak
\bibliographystyle{frontiersinSCNS_ENG_HUMS} % for Science, Engineering and Humanities and Social Sciences articles, for Humanities and Social Sciences articles please include page numbers in the in-text citations
%\bibliographystyle{frontiersinHLTH&FPHY} % for Health, Physics and Mathematics articles
\bibliography{thesis-refs}


\end{document}
