# Supplementary material for: An Augmented High-Dimensional Graphical Lasso Method to Incorporate Prior Biological Knowledge for Global Network Learning
Source: Front Genet. 2022 Jan 27;12:760299. doi: 10.3389/fgene.2021.760299 (PMC8829118; doi:10.3389/fgene.2021.760299)
Supplement: Supplementary file 2 [file DataSheet2.ZIP › Frontiers_LaTex_AhGlasso/thesis-refs.bib]

%% This BibTeX bibliography file was created using BibDesk.
%% http://bibdesk.sourceforge.net/


%% Created for wz at 2016-09-22 17:07:37 -0600 


%% Saved with string encoding Unicode (UTF-8) 

@article{rossi2000burden,
  title={Burden of chronic obstructive pulmonary disease},
  author={Rossi, Andrea and Confalonieri, Marco},
  journal={The Lancet},
  volume={356},
  pages={S56},
  year={2000},
  publisher={Elsevier}
}

@article{friedlander2007phenotypes,
  title={Phenotypes of chronic obstructive pulmonary disease},
  author={Friedlander, Adam L and Lynch, David and Dyar, Liesel A and Bowler, Russell P},
  journal={COPD: Journal of Chronic Obstructive Pulmonary Disease},
  volume={4},
  number={4},
  pages={355--384},
  year={2007},
  publisher={Taylor \& Francis}
}

@article{regan2011genetic,
  title={Genetic epidemiology of COPD (COPDGene) study design},
  author={Regan, Elizabeth A and Hokanson, John E and Murphy, James R and Make, Barry and Lynch, David A and Beaty, Terri H and Curran-Everett, Douglas and Silverman, Edwin K and Crapo, James D},
  journal={COPD: Journal of Chronic Obstructive Pulmonary Disease},
  volume={7},
  number={1},
  pages={32--43},
  year={2011},
  publisher={Taylor \& Francis}
}


@article{ubhi2012metabolic,
  title={Metabolic profiling detects biomarkers of protein degradation in COPD patients},
  author={Ubhi, Baljit K and Riley, John H and Shaw, Paul A and Lomas, David A and Tal-Singer, Ruth and MacNee, William and Griffin, Julian L and Connor, Susan C},
  journal={European Respiratory Journal},
  volume={40},
  number={2},
  pages={345--355},
  year={2012},
  publisher={Eur Respiratory Soc}
}


@article{halper2019bronchoalveolar,
  title={Bronchoalveolar Lavage Fluid from COPD Patients Reveals More Compounds Associated with Disease than Matched Plasma},
  author={Halper-Stromberg, Eitan and Gillenwater, Lucas and Cruickshank-Quinn, Charmion and O?Neal, Wanda Kay and Reisdorph, Nichole and Petrache, Irina and Zhuang, Yonghua and Labaki, Wassim W and Curtis, Jeffrey L and Wells, James and others},
  journal={Metabolites},
  volume={9},
  number={8},
  pages={157},
  year={2019},
  publisher={Multidisciplinary Digital Publishing Institute}
}


@article{qiu2011genetics,
  title={Genetics of sputum gene expression in chronic obstructive pulmonary disease},
  author={Qiu, Weiliang and Cho, Michael H and Riley, John H and Anderson, Wayne H and Singh, Dave and Bakke, Per and Gulsvik, Amund and Litonjua, Augusto A and Lomas, David A and Crapo, James D and others},
  journal={PloS one},
  volume={6},
  number={9},
  pages={e24395},
  year={2011},
  publisher={Public Library of Science}
}


@article{bi2015microarray,
  title={Microarray analysis of long non-coding RNAs in COPD lung tissue},
  author={Bi, Hui and Zhou, Ji and Wu, Dandan and Gao, Wei and Li, Lingling and Yu, Like and Liu, Feng and Huang, Mao and Adcock, Ian M and Barnes, Peter J and others},
  journal={Inflammation Research},
  volume={64},
  number={2},
  pages={119--126},
  year={2015},
  publisher={Springer}
}

@article{vidal2011interactome,
  title={Interactome networks and human disease},
  author={Vidal, Marc and Cusick, Michael E and Barab{\'a}si, Albert-L{\'a}szl{\'o}},
  journal={Cell},
  volume={144},
  number={6},
  pages={986--998},
  year={2011},
  publisher={Elsevier}
}

@inproceedings{ijcai2018-490,
  title     = {Hybrid Approach of Relation Network and Localized Graph Convolutional Filtering for Breast Cancer Subtype Classification},
  author    = {Sungmin Rhee and Seokjun Seo and Sun Kim},
  booktitle = {Proceedings of the Twenty-Seventh International Joint Conference on
               Artificial Intelligence, {IJCAI-18}},
  publisher = {International Joint Conferences on Artificial Intelligence Organization},             
  pages     = {3527--3534},
  year      = {2018},
  month     = {7},
  doi       = {10.24963/ijcai.2018/490},
  url       = {https://doi.org/10.24963/ijcai.2018/490},
}


@inproceedings{lee2018graph,
  title={Graph classification using structural attention},
  author={Lee, John Boaz and Rossi, Ryan and Kong, Xiangnan},
  booktitle={Proceedings of the 24th ACM SIGKDD International Conference on Knowledge Discovery \& Data Mining},
  pages={1666--1674},
  year={2018},
  organization={ACM}
}


@article{yamada2016localized,
  title={Localized lasso for high-dimensional regression},
  author={Yamada, Makoto and Takeuchi, Koh and Iwata, Tomoharu and Shawe-Taylor, John and Kaski, Samuel},
  journal={arXiv preprint arXiv:1603.06743},
  year={2016}
}


@article{lecun2015deep,
  title={Deep learning},
  author={LeCun, Yann and Bengio, Yoshua and Hinton, Geoffrey},
  journal={nature},
  volume={521},
  number={7553},
  pages={436},
  year={2015},
  publisher={Nature Publishing Group}
}


@article{kipf2016semi,
  title={Semi-supervised classification with graph convolutional networks},
  author={Kipf, Thomas N and Welling, Max},
  journal={arXiv preprint arXiv:1609.02907},
  year={2016}
}


@inproceedings{defferrard2016convolutional,
  title={Convolutional neural networks on graphs with fast localized spectral filtering},
  author={Defferrard, Micha{\"e}l and Bresson, Xavier and Vandergheynst, Pierre},
  booktitle={Advances in neural information processing systems},
  pages={3844--3852},
  year={2016}
}


@inproceedings{Ribeiro:2016,
 author = {Ribeiro, Marco Tulio and Singh, Sameer and Guestrin, Carlos},
 title = {"Why Should I Trust You?": Explaining the Predictions of Any Classifier},
 booktitle = {Proceedings of the 22Nd ACM SIGKDD International Conference on Knowledge Discovery and Data Mining},
 series = {KDD '16},
 year = {2016},
 isbn = {978-1-4503-4232-2},
 location = {San Francisco, California, USA},
 pages = {1135--1144},
 numpages = {10},
 url = {http://doi.acm.org/10.1145/2939672.2939778},
 doi = {10.1145/2939672.2939778},
 acmid = {2939778},
 publisher = {ACM},
 address = {New York, NY, USA},
 keywords = {black box classifier, explaining machine learning, interpretability, interpretable machine learning},
} 


@article{hammond2011wavelets,
  title={Wavelets on graphs via spectral graph theory},
  author={Hammond, David K and Vandergheynst, Pierre and Gribonval, R{\'e}mi},
  journal={Applied and Computational Harmonic Analysis},
  volume={30},
  number={2},
  pages={129--150},
  year={2011},
  publisher={Elsevier}
}


@inproceedings{shrikumar2017learning,
  title={Learning important features through propagating activation differences},
  author={Shrikumar, Avanti and Greenside, Peyton and Kundaje, Anshul},
  booktitle={Proceedings of the 34th International Conference on Machine Learning-Volume 70},
  pages={3145--3153},
  year={2017},
  organization={JMLR. org}
}


@incollection{NIPS2017_7062,
title = {A Unified Approach to Interpreting Model Predictions},
author = {Lundberg, Scott M and Lee, Su-In},
booktitle = {Advances in Neural Information Processing Systems 30},
editor = {I. Guyon and U. V. Luxburg and S. Bengio and H. Wallach and R. Fergus and S. Vishwanathan and R. Garnett},
pages = {4765--4774},
year = {2017},
publisher = {Curran Associates, Inc.},
url = {http://papers.nips.cc/paper/7062-a-unified-approach-to-interpreting-model-predictions.pdf}
}


@inproceedings{binder2016layer,
  title={Layer-wise relevance propagation for neural networks with local renormalization layers},
  author={Binder, Alexander and Montavon, Gr{\'e}goire and Lapuschkin, Sebastian and M{\"u}ller, Klaus-Robert and Samek, Wojciech},
  booktitle={International Conference on Artificial Neural Networks},
  pages={63--71},
  year={2016},
  organization={Springer}
}


@article{salisbury2016predictors,
  title={Predictors of idiopathic pulmonary fibrosis in absence of radiologic honeycombing: a cross sectional analysis in ILD patients undergoing lung tissue sampling},
  author={Salisbury, Margaret L and Xia, Meng and Murray, Susan and Bartholmai, Brian J and Kazerooni, Ella A and Meldrum, Catherine A and Martinez, Fernando J and Flaherty, Kevin R},
  journal={Respiratory medicine},
  volume={118},
  pages={88--95},
  year={2016},
  publisher={Elsevier}
}


@article{bowler2014prediction,
  title={Prediction of acute respiratory disease in current and former smokers with and without COPD},
  author={Bowler, Russell P and Kim, Victor and Regan, Elizabeth and Williams, Andr{\'e} AA and Santorico, Stephanie A and Make, Barry J and Lynch, David A and Hokanson, John E and Washko, George R and Bercz, Peter and others},
  journal={Chest},
  volume={146},
  number={4},
  pages={941--950},
  year={2014},
  publisher={Elsevier}
}


@article{lynch2018ct,
  title={CT-based visual classification of emphysema: association with mortality in the COPDGene study},
  author={Lynch, David A and Moore, Camille M and Wilson, Carla and Nevrekar, Dipti and Jennermann, Theodore and Humphries, Stephen M and Austin, John HM and Grenier, Philippe A and Kauczor, Hans-Ulrich and Han, MeiLan K and others},
  journal={Radiology},
  volume={288},
  number={3},
  pages={859--866},
  year={2018},
  publisher={Radiological Society of North America}
}

@misc{tensorflow2015-whitepaper,
title={{TensorFlow}: Large-Scale Machine Learning on Heterogeneous Systems},
url={http://tensorflow.org/},
note={Software available from tensorflow.org},
author={
    Mart\'{\i}n~Abadi and
    Ashish~Agarwal and
    Paul~Barham and
    Eugene~Brevdo and
    Zhifeng~Chen and
    Craig~Citro and
    Greg~S.~Corrado and
    Andy~Davis and
    Jeffrey~Dean and
    Matthieu~Devin and
    Sanjay~Ghemawat and
    Ian~Goodfellow and
    Andrew~Harp and
    Geoffrey~Irving and
    Michael~Isard and
    Yangqing Jia and
    Rafal~Jozefowicz and
    Lukasz~Kaiser and
    Manjunath~Kudlur and
    Josh~Levenberg and
    Dan~Man\'{e} and
    Rajat~Monga and
    Sherry~Moore and
    Derek~Murray and
    Chris~Olah and
    Mike~Schuster and
    Jonathon~Shlens and
    Benoit~Steiner and
    Ilya~Sutskever and
    Kunal~Talwar and
    Paul~Tucker and
    Vincent~Vanhoucke and
    Vijay~Vasudevan and
    Fernanda~Vi\'{e}gas and
    Oriol~Vinyals and
    Pete~Warden and
    Martin~Wattenberg and
    Martin~Wicke and
    Yuan~Yu and
    Xiaoqiang~Zheng},
  year={2015},
}


@misc{chollet2015keras,
  title={Keras},
  author={Chollet, Fran\c{c}ois and others},
  year={2015},
  howpublished={\url{https://keras.io}},
}

@article{stouffer1949american,
  title={The american soldier: Adjustment during army life.(studies in social psychology in world war ii), vol. 1},
  author={Stouffer, Samuel A and Suchman, Edward A and DeVinney, Leland C and Star, Shirley A and Williams Jr, Robin M},
  year={1949},
  publisher={Princeton Univ. Press}
}


@Article{Hunter:2007,
  Author    = {Hunter, J. D.},
  Title     = {Matplotlib: A 2D graphics environment},
  Journal   = {Computing in Science \& Engineering},
  Volume    = {9},
  Number    = {3},
  Pages     = {90--95},
  abstract  = {Matplotlib is a 2D graphics package used for Python for
  application development, interactive scripting, and publication-quality
  image generation across user interfaces and operating systems.},
  publisher = {IEEE COMPUTER SOC},
  doi       = {10.1109/MCSE.2007.55},
  year      = 2007
}


@article{scikit-learn,
 title={Scikit-learn: Machine Learning in {P}ython},
 author={Pedregosa, F. and Varoquaux, G. and Gramfort, A. and Michel, V.
         and Thirion, B. and Grisel, O. and Blondel, M. and Prettenhofer, P.
         and Weiss, R. and Dubourg, V. and Vanderplas, J. and Passos, A. and
         Cournapeau, D. and Brucher, M. and Perrot, M. and Duchesnay, E.},
 journal={Journal of Machine Learning Research},
 volume={12},
 pages={2825--2830},
 year={2011}
}


@book{oliphant2006guide, 
  title={A guide to NumPy}, 
  author={Oliphant, Travis E}, 
  volume={1}, 
  year={2006}, 
  publisher={Trelgol Publishing USA} 
}

@inproceedings{mckinney2010data, 
  title={Data structures for statistical computing in python}, 
  author={McKinney, Wes and others}, 
  booktitle={Proceedings of the 9th Python in Science Conference}, 
  volume={445}, 
  pages={51--56}, 
  year={2010}, 
  organization={Austin, TX} 
}


@article{shuman2013emerging,
  title={The emerging field of signal processing on graphs: Extending high-dimensional data analysis to networks and other irregular domains},
  author={Shuman, David I and Narang, Sunil K and Frossard, Pascal and Ortega, Antonio and Vandergheynst, Pierre},
  journal={IEEE signal processing magazine},
  volume={30},
  number={3},
  pages={83--98},
  year={2013},
  publisher={IEEE}
}


@article{meinshausen2009lasso,
  title={Lasso-type recovery of sparse representations for high-dimensional data},
  author={Meinshausen, Nicolai and Yu, Bin and others},
  journal={The annals of statistics},
  volume={37},
  number={1},
  pages={246--270},
  year={2009},
  publisher={Institute of Mathematical Statistics}
}


@article{Sul:2013aa,
	Abstract = {Gene expression data, in conjunction with information on genetic variants, have enabled studies to identify expression quantitative trait loci (eQTLs) or polymorphic locations in the genome that are associated with expression levels. Moreover, recent technological developments and cost decreases have further enabled studies to collect expression data in multiple tissues. One advantage of multiple tissue datasets is that studies can combine results from different tissues to identify eQTLs more accurately than examining each tissue separately. The idea of aggregating results of multiple tissues is closely related to the idea of meta-analysis which aggregates results of multiple genome-wide association studies to improve the power to detect associations. In principle, meta-analysis methods can be used to combine results from multiple tissues. However, eQTLs may have effects in only a single tissue, in all tissues, or in a subset of tissues with possibly different effect sizes. This heterogeneity in terms of effects across multiple tissues presents a key challenge to detect eQTLs. In this paper, we develop a framework that leverages two popular meta-analysis methods that address effect size heterogeneity to detect eQTLs across multiple tissues. We show by using simulations and multiple tissue data from mouse that our approach detects many eQTLs undetected by traditional eQTL methods. Additionally, our method provides an interpretation framework that accurately predicts whether an eQTL has an effect in a particular tissue.},
	Author = {Sul, Jae Hoon and Han, Buhm and Ye, Chun and Choi, Ted and Eskin, Eleazar},
	Date-Added = {2016-09-22 20:26:42 +0000},
	Date-Modified = {2016-09-22 20:26:42 +0000},
	Doi = {10.1371/journal.pgen.1003491},
	Journal = {PLoS Genet},
	Journal-Full = {PLoS genetics},
	Mesh = {Animals; Gene Expression; Gene Expression Profiling; Genome; Genome-Wide Association Study; Mice; Models, Theoretical; Organ Specificity; Quantitative Trait Loci},
	Month = {Jun},
	Number = {6},
	Pages = {e1003491},
	Pmc = {PMC3681686},
	Pmid = {23785294},
	Pst = {ppublish},
	Title = {Effectively identifying eQTLs from multiple tissues by combining mixed model and meta-analytic approaches},
	Volume = {9},
	Year = {2013},
	Bdsk-Url-1 = {http://dx.doi.org/10.1371/journal.pgen.1003491}}

@article{Whitlock:2005aa,
	Abstract = {The most commonly used method in evolutionary biology for combining information across multiple tests of the same null hypothesis is Fisher's combined probability test. This note shows that an alternative method called the weighted Z-test has more power and more precision than does Fisher's test. Furthermore, in contrast to some statements in the literature, the weighted Z-method is superior to the unweighted Z-transform approach. The results in this note show that, when combining P-values from multiple tests of the same hypothesis, the weighted Z-method should be preferred.},
	Author = {Whitlock, M C},
	Date-Added = {2016-09-21 18:24:25 +0000},
	Date-Modified = {2016-09-21 18:24:25 +0000},
	Doi = {10.1111/j.1420-9101.2005.00917.x},
	Journal = {J Evol Biol},
	Journal-Full = {Journal of evolutionary biology},
	Mesh = {Biological Evolution; Computer Simulation; Models, Theoretical; Probability; Research Design},
	Month = {Sep},
	Number = {5},
	Pages = {1368-73},
	Pmid = {16135132},
	Pst = {ppublish},
	Title = {Combining probability from independent tests: the weighted Z-method is superior to Fisher's approach},
	Volume = {18},
	Year = {2005},
	Bdsk-Url-1 = {http://dx.doi.org/10.1111/j.1420-9101.2005.00917.x}}

@article{Zhang:2012aa,
	Abstract = {Genome-wide expression quantitative trait loci (eQTL) studies have emerged as a powerful tool to understand the genetic basis of gene expression and complex traits. In a typical eQTL study, the huge number of genetic markers and expression traits and their complicated correlations present a challenging multiple-testing correction problem. The resampling-based test using permutation or bootstrap procedures is a standard approach to address the multiple-testing problem in eQTL studies. A brute force application of the resampling-based test to large-scale eQTL data sets is often computationally infeasible. Several computationally efficient methods have been proposed to calculate approximate resampling-based P-values. However, these methods rely on certain assumptions about the correlation structure of the genetic markers, which may not be valid for certain studies. We propose a novel algorithm, rapid and exact multiple testing correction by resampling (REM), to address this challenge. REM calculates the exact resampling-based P-values in a computationally efficient manner. The computational advantage of REM lies in its strategy of pruning the search space by skipping genetic markers whose upper bounds on test statistics are small. REM does not rely on any assumption about the correlation structure of the genetic markers. It can be applied to a variety of resampling-based multiple-testing correction methods including permutation and bootstrap methods. We evaluate REM on three eQTL data sets (yeast, inbred mouse, and human rare variants) and show that it achieves accurate resampling-based P-value estimation with much less computational cost than existing methods. The software is available at http://csbio.unc.edu/eQTL.},
	Author = {Zhang, Xiang and Huang, Shunping and Sun, Wei and Wang, Wei},
	Date-Added = {2016-09-21 17:12:18 +0000},
	Date-Modified = {2016-09-21 17:12:18 +0000},
	Doi = {10.1534/genetics.111.137737},
	Journal = {Genetics},
	Journal-Full = {Genetics},
	Mesh = {Algorithms; Animals; Computational Biology; Gene Expression Profiling; Genetic Markers; Genome, Human; Genotype; Humans; Hypothalamus; Mice; Phenotype; Polymorphism, Single Nucleotide; Quantitative Trait Loci; Software; Yeasts},
	Month = {Apr},
	Number = {4},
	Pages = {1511-20},
	Pmc = {PMC3316660},
	Pmid = {22298711},
	Pst = {ppublish},
	Title = {Rapid and robust resampling-based multiple-testing correction with application in a genome-wide expression quantitative trait loci study},
	Volume = {190},
	Year = {2012},
	Bdsk-Url-1 = {http://dx.doi.org/10.1534/genetics.111.137737}}

@article{Laoutidis:2015aa,
	Author = {Laoutidis, Zacharias G and Luckhaus, Christian},
	Date-Added = {2016-09-15 21:35:44 +0000},
	Date-Modified = {2016-09-15 21:35:44 +0000},
	Doi = {10.1016/j.biopsych.2013.11.033},
	Journal = {Biol Psychiatry},
	Journal-Full = {Biological psychiatry},
	Mesh = {Alleles; Child Abuse; Depressive Disorder; Female; Gene-Environment Interaction; Genetic Predisposition to Disease; Genetic Variation; Humans; Life Change Events; Male; Monoamine Oxidase; Polymorphism, Genetic; Serotonin Plasma Membrane Transport Proteins},
	Month = {Jan},
	Number = {1},
	Pages = {e1-2},
	Pmid = {24655596},
	Pst = {ppublish},
	Title = {The Liptak-Stouffer test for meta-analyses},
	Volume = {77},
	Year = {2015},
	Bdsk-Url-1 = {http://dx.doi.org/10.1016/j.biopsych.2013.11.033}}
	
@article{ma2016network,
  title={Network-based pathway enrichment analysis with incomplete network information},
  author={Ma, Jing and Shojaie, Ali and Michailidis, George},
  journal={Bioinformatics},
  volume={32},
  number={20},
  pages={3165--3174},
  year={2016},
  publisher={Oxford University Press}
}	

@inproceedings{perozzi2014deepwalk,
  title={Deepwalk: Online learning of social representations},
  author={Perozzi, Bryan and Al-Rfou, Rami and Skiena, Steven},
  booktitle={Proceedings of the 20th ACM SIGKDD international conference on Knowledge discovery and data mining},
  pages={701--710},
  year={2014},
  organization={ACM}
}

@inproceedings{grover2016node2vec,
  title={node2vec: Scalable feature learning for networks},
  author={Grover, Aditya and Leskovec, Jure},
  booktitle={Proceedings of the 22nd ACM SIGKDD international conference on Knowledge discovery and data mining},
  pages={855--864},
  year={2016},
  organization={ACM}
}


@article{wu2019comprehensive,
  title={A comprehensive survey on graph neural networks},
  author={Wu, Zonghan and Pan, Shirui and Chen, Fengwen and Long, Guodong and Zhang, Chengqi and Yu, Philip S},
  journal={arXiv preprint arXiv:1901.00596},
  year={2019}
}


@inproceedings{yu2017three,
  title={Three Principles of Data Science: Predictability, Stability and Computability},
  author={Yu, Bin},
  booktitle={Proceedings of the 23rd ACM SIGKDD International Conference on Knowledge Discovery and Data Mining},
  pages={5--5},
  year={2017},
  organization={ACM}
}


@article{hamilton2017representation,
  title={Representation learning on graphs: Methods and applications},
  author={Hamilton, William L and Ying, Rex and Leskovec, Jure},
  journal={arXiv preprint arXiv:1709.05584},
  year={2017}
}


@article{law2014voom,
  title={voom: Precision weights unlock linear model analysis tools for RNA-seq read counts},
  author={Law, Charity W and Chen, Yunshun and Shi, Wei and Smyth, Gordon K},
  journal={Genome biology},
  volume={15},
  number={2},
  pages={R29},
  year={2014},
  publisher={BioMed Central}
}


@article{anders2010differential,
  title={Differential expression analysis for sequence count data},
  author={Anders, Simon and Huber, Wolfgang},
  journal={Genome biology},
  volume={11},
  number={10},
  pages={R106},
  year={2010},
  publisher={BioMed Central}
}

@article{szklarczyk2016string,
  title={The STRING database in 2017: quality-controlled protein--protein association networks, made broadly accessible},
  author={Szklarczyk, Damian and Morris, John H and Cook, Helen and Kuhn, Michael and Wyder, Stefan and Simonovic, Milan and Santos, Alberto and Doncheva, Nadezhda T and Roth, Alexander and Bork, Peer and others},
  journal={Nucleic acids research},
  pages={gkw937},
  year={2016},
  publisher={Oxford University Press}
}


@article{mazumder2012graphical,
  title={The graphical lasso: New insights and alternatives},
  author={Mazumder, Rahul and Hastie, Trevor},
  journal={Electronic journal of statistics},
  volume={6},
  pages={2125},
  year={2012},
  publisher={NIH Public Access}
}


@article{liang2015equivalent,
  title={An equivalent measure of partial correlation coefficients for high-dimensional gaussian graphical models},
  author={Liang, Faming and Song, Qifan and Qiu, Peihua},
  journal={Journal of the American Statistical Association},
  volume={110},
  number={511},
  pages={1248--1265},
  year={2015},
  publisher={Taylor \& Francis}
}


@article{Serre:2008aa,
	Abstract = {The recent development of whole genome association studies has lead to the robust identification of several loci involved in different common human diseases. Interestingly, some of the strongest signals of association observed in these studies arise from non-coding regions located in very large introns or far away from any annotated genes, raising the possibility that these regions are involved in the etiology of the disease through some unidentified regulatory mechanisms. These findings highlight the importance of better understanding the mechanisms leading to inter-individual differences in gene expression in humans. Most of the existing approaches developed to identify common regulatory polymorphisms are based on linkage/association mapping of gene expression to genotypes. However, these methods have some limitations, notably their cost and the requirement of extensive genotyping information from all the individuals studied which limits their applications to a specific cohort or tissue. Here we describe a robust and high-throughput method to directly measure differences in allelic expression for a large number of genes using the Illumina Allele-Specific Expression BeadArray platform and quantitative sequencing of RT-PCR products. We show that this approach allows reliable identification of differences in the relative expression of the two alleles larger than 1.5-fold (i.e., deviations of the allelic ratio larger than 60:40) and offers several advantages over the mapping of total gene expression, particularly for studying humans or outbred populations. Our analysis of more than 80 individuals for 2,968 SNPs located in 1,380 genes confirms that differential allelic expression is a widespread phenomenon affecting the expression of 20% of human genes and shows that our method successfully captures expression differences resulting from both genetic and epigenetic cis-acting mechanisms.},
	Author = {Serre, David and Gurd, Scott and Ge, Bing and Sladek, Robert and Sinnett, Donna and Harmsen, Eef and Bibikova, Marina and Chudin, Eugene and Barker, David L and Dickinson, Todd and Fan, Jian-Bing and Hudson, Thomas J},
	Date-Added = {2016-09-14 20:36:18 +0000},
	Date-Modified = {2016-09-14 20:36:18 +0000},
	Doi = {10.1371/journal.pgen.1000006},
	Journal = {PLoS Genet},
	Journal-Full = {PLoS genetics},
	Mesh = {Alleles; Allelic Imbalance; Epigenesis, Genetic; Gene Expression Regulation; Genetic Complementation Test; Genome, Human; Humans; Introns; Oligonucleotide Array Sequence Analysis; Polymorphism, Single Nucleotide; RNA, Messenger; Reverse Transcriptase Polymerase Chain Reaction},
	Month = {Feb},
	Number = {2},
	Pages = {e1000006},
	Pmc = {PMC2265535},
	Pmid = {18454203},
	Pst = {epublish},
	Title = {Differential allelic expression in the human genome: a robust approach to identify genetic and epigenetic cis-acting mechanisms regulating gene expression},
	Volume = {4},
	Year = {2008},
	Bdsk-Url-1 = {http://dx.doi.org/10.1371/journal.pgen.1000006}}

@article{Wittkopp:2004aa,
	Abstract = {Differences in gene expression are central to evolution. Such differences can arise from cis-regulatory changes that affect transcription initiation, transcription rate and/or transcript stability in an allele-specific manner, or from trans-regulatory changes that modify the activity or expression of factors that interact with cis-regulatory sequences. Both cis- and trans-regulatory changes contribute to divergent gene expression, but their respective contributions remain largely unknown. Here we examine the distribution of cis- and trans-regulatory changes underlying expression differences between closely related Drosophila species, D. melanogaster and D. simulans, and show functional cis-regulatory differences by comparing the relative abundance of species-specific transcripts in F1 hybrids. Differences in trans-regulatory activity were inferred by comparing the ratio of allelic expression in hybrids with the ratio of gene expression between species. Of 29 genes with interspecific expression differences, 28 had differences in cis-regulation, and these changes were sufficient to explain expression divergence for about half of the genes. Trans-regulatory differences affected 55% (16 of 29) of genes, and were always accompanied by cis-regulatory changes. These data indicate that interspecific expression differences are not caused by select trans-regulatory changes with widespread effects, but rather by many cis-acting changes spread throughout the genome.},
	Author = {Wittkopp, Patricia J and Haerum, Belinda K and Clark, Andrew G},
	Date-Added = {2016-09-14 20:34:22 +0000},
	Date-Modified = {2016-09-14 20:34:22 +0000},
	Doi = {10.1038/nature02698},
	Journal = {Nature},
	Journal-Full = {Nature},
	Mesh = {Alleles; Animals; Base Sequence; Drosophila; Drosophila Proteins; Evolution, Molecular; Gene Expression Regulation; Genes, Insect; Genomics; Molecular Sequence Data; RNA Stability; RNA, Messenger; Species Specificity; Transcription, Genetic},
	Month = {Jul},
	Number = {6995},
	Pages = {85-8},
	Pmid = {15229602},
	Pst = {ppublish},
	Title = {Evolutionary changes in cis and trans gene regulation},
	Volume = {430},
	Year = {2004},
	Bdsk-Url-1 = {http://dx.doi.org/10.1038/nature02698}}

@article{Ronald:2005aa,
	Abstract = {Naturally occurring sequence variation that affects gene expression is an important source of phenotypic differences among individuals within a species. We and others have previously shown that such regulatory variation can occur both at the same locus as the gene whose expression it affects (local regulatory variation) and elsewhere in the genome at trans-acting factors. Here we present a detailed analysis of genome-wide local regulatory variation in Saccharomyces cerevisiae. We used genetic linkage analysis to show that nearly a quarter of all yeast genes contain local regulatory variation between two divergent strains. We measured allele-specific expression in a diploid hybrid of the two strains for 77 genes showing strong self-linkage and found that in 52%-78% of these genes, local regulatory variation acts directly in cis. We also experimentally confirmed one example in which local regulatory variation in the gene AMN1 acts in trans through a feedback loop. Genome-wide sequence analysis revealed that genes subject to local regulatory variation show increased polymorphism in the promoter regions, and that some but not all of this increase is due to polymorphisms in predicted transcription factor binding sites. Increased polymorphism was also found in the 3' untranslated regions of these genes. These findings point to the importance of cis-acting variation, but also suggest that there is a diverse set of mechanisms through which local variation can affect gene expression levels.},
	Author = {Ronald, James and Brem, Rachel B and Whittle, Jacqueline and Kruglyak, Leonid},
	Date-Added = {2016-09-14 20:32:12 +0000},
	Date-Modified = {2016-09-14 20:32:12 +0000},
	Doi = {10.1371/journal.pgen.0010025},
	Journal = {PLoS Genet},
	Journal-Full = {PLoS genetics},
	Mesh = {3' Untranslated Regions; Cell Cycle Proteins; Gene Expression Regulation, Fungal; Genetic Linkage; Genome, Fungal; Polymorphism, Genetic; Promoter Regions, Genetic; Regulatory Elements, Transcriptional; Saccharomyces cerevisiae; Saccharomyces cerevisiae Proteins},
	Month = {Aug},
	Number = {2},
	Pages = {e25},
	Pmc = {PMC1189075},
	Pmid = {16121257},
	Pst = {ppublish},
	Title = {Local regulatory variation in Saccharomyces cerevisiae},
	Volume = {1},
	Year = {2005},
	Bdsk-Url-1 = {http://dx.doi.org/10.1371/journal.pgen.0010025}}

@article{Skelly:2011aa,
	Abstract = {Variation in gene expression is thought to make a significant contribution to phenotypic diversity among individuals within populations. Although high-throughput cDNA sequencing offers a unique opportunity to delineate the genome-wide architecture of regulatory variation, new statistical methods need to be developed to capitalize on the wealth of information contained in RNA-seq data sets. To this end, we developed a powerful and flexible hierarchical Bayesian model that combines information across loci to allow both global and locus-specific inferences about allele-specific expression (ASE). We applied our methodology to a large RNA-seq data set obtained in a diploid hybrid of two diverse Saccharomyces cerevisiae strains, as well as to RNA-seq data from an individual human genome. Our statistical framework accurately quantifies levels of ASE with specified false-discovery rates, achieving high reproducibility between independent sequencing platforms. We pinpoint loci that show unusual and biologically interesting patterns of ASE, including allele-specific alternative splicing and transcription termination sites. Our methodology provides a rigorous, quantitative, and high-resolution tool for profiling ASE across whole genomes.},
	Author = {Skelly, Daniel A and Johansson, Marnie and Madeoy, Jennifer and Wakefield, Jon and Akey, Joshua M},
	Date-Added = {2016-09-14 20:09:49 +0000},
	Date-Modified = {2016-09-14 20:09:49 +0000},
	Doi = {10.1101/gr.119784.110},
	Journal = {Genome Res},
	Journal-Full = {Genome research},
	Mesh = {Alleles; Alternative Splicing; Bayes Theorem; Gene Expression; Humans; Markov Chains; Models, Genetic; Monte Carlo Method; Polymorphism, Single Nucleotide; ROC Curve; Saccharomyces cerevisiae; Saccharomyces cerevisiae Proteins; Sequence Analysis, RNA; Transcription, Genetic},
	Month = {Oct},
	Number = {10},
	Pages = {1728-37},
	Pmc = {PMC3202289},
	Pmid = {21873452},
	Pst = {ppublish},
	Title = {A powerful and flexible statistical framework for testing hypotheses of allele-specific gene expression from RNA-seq data},
	Volume = {21},
	Year = {2011},
	Bdsk-Url-1 = {http://dx.doi.org/10.1101/gr.119784.110}}

@article{Jansen:2001aa,
	Abstract = {The recent successes of genome-wide expression profiling in biology tend to overlook the power of genetics. We here propose a merger of genomics and genetics into 'genetical genomics'. This involves expression profiling and marker-based fingerprinting of each individual of a segregating population, and exploits all the statistical tools used in the analysis of quantitative trait loci. Genetical genomics will combine the power of two different worlds in a way that is likely to become instrumental in the further unravelling of metabolic, regulatory and developmental pathways.},
	Author = {Jansen, R C and Nap, J P},
	Date-Added = {2016-09-14 18:55:48 +0000},
	Date-Modified = {2016-09-14 18:55:48 +0000},
	Journal = {Trends Genet},
	Journal-Full = {Trends in genetics : TIG},
	Mesh = {Animals; Chromosome Mapping; Chromosome Segregation; DNA Fingerprinting; DNA, Complementary; Gene Expression Profiling; Genetic Variation; Genome, Human; Genomics; Humans; Oligonucleotide Array Sequence Analysis; Plants; Quantitative Trait, Heritable},
	Month = {Jul},
	Number = {7},
	Pages = {388-91},
	Pmid = {11418218},
	Pst = {ppublish},
	Title = {Genetical genomics: the added value from segregation},
	Volume = {17},
	Year = {2001}}

@article{DeLong:1988aa,
	Abstract = {Methods of evaluating and comparing the performance of diagnostic tests are of increasing importance as new tests are developed and marketed. When a test is based on an observed variable that lies on a continuous or graded scale, an assessment of the overall value of the test can be made through the use of a receiver operating characteristic (ROC) curve. The curve is constructed by varying the cutpoint used to determine which values of the observed variable will be considered abnormal and then plotting the resulting sensitivities against the corresponding false positive rates. When two or more empirical curves are constructed based on tests performed on the same individuals, statistical analysis on differences between curves must take into account the correlated nature of the data. This paper presents a nonparametric approach to the analysis of areas under correlated ROC curves, by using the theory on generalized U-statistics to generate an estimated covariance matrix.},
	Author = {DeLong, E R and DeLong, D M and Clarke-Pearson, D L},
	Date-Added = {2016-09-14 18:06:57 +0000},
	Date-Modified = {2016-09-14 18:06:57 +0000},
	Journal = {Biometrics},
	Journal-Full = {Biometrics},
	Mesh = {Algorithms; Analysis of Variance; Female; Humans; Intestinal Obstruction; Models, Statistical; Ovarian Neoplasms; Predictive Value of Tests; ROC Curve},
	Month = {Sep},
	Number = {3},
	Pages = {837-45},
	Pmid = {3203132},
	Pst = {ppublish},
	Title = {Comparing the areas under two or more correlated receiver operating characteristic curves: a nonparametric approach},
	Volume = {44},
	Year = {1988}}

@article{Flutre:2013aa,
	Abstract = {Mapping expression Quantitative Trait Loci (eQTLs) represents a powerful and widely adopted approach to identifying putative regulatory variants and linking them to specific genes. Up to now eQTL studies have been conducted in a relatively narrow range of tissues or cell types. However, understanding the biology of organismal phenotypes will involve understanding regulation in multiple tissues, and ongoing studies are collecting eQTL data in dozens of cell types. Here we present a statistical framework for powerfully detecting eQTLs in multiple tissues or cell types (or, more generally, multiple subgroups). The framework explicitly models the potential for each eQTL to be active in some tissues and inactive in others. By modeling the sharing of active eQTLs among tissues, this framework increases power to detect eQTLs that are present in more than one tissue compared with "tissue-by-tissue" analyses that examine each tissue separately. Conversely, by modeling the inactivity of eQTLs in some tissues, the framework allows the proportion of eQTLs shared across different tissues to be formally estimated as parameters of a model, addressing the difficulties of accounting for incomplete power when comparing overlaps of eQTLs identified by tissue-by-tissue analyses. Applying our framework to re-analyze data from transformed B cells, T cells, and fibroblasts, we find that it substantially increases power compared with tissue-by-tissue analysis, identifying 63% more genes with eQTLs (at FDR = 0.05). Further, the results suggest that, in contrast to previous analyses of the same data, the majority of eQTLs detectable in these data are shared among all three tissues.},
	Author = {Flutre, Timoth{\'e}e and Wen, Xiaoquan and Pritchard, Jonathan and Stephens, Matthew},
	Date-Added = {2016-08-26 18:38:15 +0000},
	Date-Modified = {2016-08-26 18:38:15 +0000},
	Doi = {10.1371/journal.pgen.1003486},
	Journal = {PLoS Genet},
	Journal-Full = {PLoS genetics},
	Mesh = {Chromosome Mapping; Gene Expression; Genome-Wide Association Study; Models, Theoretical; Organ Specificity; Quantitative Trait Loci},
	Month = {May},
	Number = {5},
	Pages = {e1003486},
	Pmc = {PMC3649995},
	Pmid = {23671422},
	Pst = {ppublish},
	Title = {A statistical framework for joint eQTL analysis in multiple tissues},
	Volume = {9},
	Year = {2013},
	Bdsk-Url-1 = {http://dx.doi.org/10.1371/journal.pgen.1003486}}

@article{Das:2015aa,
	Abstract = {The standard expression quantitative trait loci (eQTL) detects polymorphisms associated with gene expression without revealing causality. We introduce a coupled Bayesian regression approach--eQTeL, which leverages epigenetic data to estimate regulatory and gene interaction potential, and identifies combination of regulatory single-nucleotide polymorphisms (SNPs) that explain the gene expression variance. On human heart data, eQTeL not only explains a significantly greater proportion of expression variance but also predicts gene expression more accurately than other methods. Based on realistic simulated data, we demonstrate that eQTeL accurately detects causal regulatory SNPs, including those with small effect sizes. Using various functional data, we show that SNPs detected by eQTeL are enriched for allele-specific protein binding and histone modifications, which potentially disrupt binding of core cardiac transcription factors and are spatially proximal to their target. eQTeL SNPs capture a substantial proportion of genetic determinants of expression variance and we estimate that 58% of these SNPs are putatively causal.},
	Author = {Das, Avinash and Morley, Michael and Moravec, Christine S and Tang, W H W and Hakonarson, Hakon and {MAGNet Consortium} and Margulies, Kenneth B and Cappola, Thomas P and Jensen, Shane and Hannenhalli, Sridhar},
	Date-Added = {2016-08-26 18:36:45 +0000},
	Date-Modified = {2016-08-26 18:36:45 +0000},
	Doi = {10.1038/ncomms9555},
	Journal = {Nat Commun},
	Journal-Full = {Nature communications},
	Mesh = {Bayes Theorem; Deoxyribonucleases; Epigenomics; Gene Expression; Humans; Models, Genetic; Myocardium; Polymorphism, Single Nucleotide; Quantitative Trait Loci; Transcription Factors},
	Pages = {8555},
	Pmc = {PMC4633824},
	Pmid = {26456756},
	Pst = {epublish},
	Title = {Bayesian integration of genetics and epigenetics detects causal regulatory SNPs underlying expression variability},
	Volume = {6},
	Year = {2015},
	Bdsk-Url-1 = {http://dx.doi.org/10.1038/ncomms9555}}

@article{Cubillos:2012aa,
	Abstract = {Even if considerable progress has been achieved towards the understanding of natural variation in plant systems, the contribution of transcript abundance variation to phenotypic diversity remains unappreciated. Over the last decade, efforts to characterise the genome-wide expression variation in natural accessions, structured populations and hybrids have improved our knowledge of the contribution of non-coding polymorphisms to gene expression regulation. Moreover, new studies are helping to unravel the role of expression polymorphisms and their orchestrated performance. Recent advances involving classical linkage analysis, GWAS and improved eQTL mapping strategies will provide a greater resolution to determine the genetic variants shaping the broad diversity in plant systems.},
	Author = {Cubillos, Francisco A and Coustham, Vincent and Loudet, Olivier},
	Date-Added = {2016-08-26 16:26:49 +0000},
	Date-Modified = {2016-08-26 16:26:49 +0000},
	Doi = {10.1016/j.pbi.2012.01.005},
	Journal = {Curr Opin Plant Biol},
	Journal-Full = {Current opinion in plant biology},
	Mesh = {Genome-Wide Association Study; Plants; Polymorphism, Genetic; Quantitative Trait Loci},
	Month = {Apr},
	Number = {2},
	Pages = {192-8},
	Pmid = {22265229},
	Pst = {ppublish},
	Title = {Lessons from eQTL mapping studies: non-coding regions and their role behind natural phenotypic variation in plants},
	Volume = {15},
	Year = {2012},
	Bdsk-Url-1 = {http://dx.doi.org/10.1016/j.pbi.2012.01.005}}

@article{Fraser:2010aa,
	Abstract = {Changes in gene expression have been proposed to underlie many, or even most, adaptive differences between species. Despite the increasing acceptance of this view, only a handful of cases of adaptive gene expression evolution have been demonstrated. To address this discrepancy, we introduce a simple test for lineage-specific selection on gene expression. Applying the test to genome-wide gene expression data from the budding yeast Saccharomyces cerevisiae, we find that hundreds of gene expression levels have been subject to lineage-specific selection. Comparing these findings with independent population genetic evidence of selective sweeps suggests that this lineage-specific selection has resulted in recent sweeps at over a hundred genes, most of which led to increased transcript levels. Examination of the implicated genes revealed a specific biochemical pathway--ergosterol biosynthesis--where the expression of multiple genes has been subject to selection for reduced levels. In sum, these results suggest that adaptive evolution of gene expression is common in yeast, that regulatory adaptation can occur at the level of entire pathways, and that similar genome-wide scans may be possible in other species, including humans.},
	Author = {Fraser, Hunter B and Moses, Alan M and Schadt, Eric E},
	Date-Added = {2016-08-26 16:20:52 +0000},
	Date-Modified = {2016-08-26 16:20:52 +0000},
	Doi = {10.1073/pnas.0912245107},
	Journal = {Proc Natl Acad Sci U S A},
	Journal-Full = {Proceedings of the National Academy of Sciences of the United States of America},
	Mesh = {Adaptation, Biological; Ergosterol; Evolution, Molecular; Gene Expression Regulation, Fungal; Genetics, Population; Models, Genetic; Quantitative Trait Loci; Saccharomyces cerevisiae; Selection, Genetic},
	Month = {Feb},
	Number = {7},
	Pages = {2977-82},
	Pmc = {PMC2840270},
	Pmid = {20133628},
	Pst = {ppublish},
	Title = {Evidence for widespread adaptive evolution of gene expression in budding yeast},
	Volume = {107},
	Year = {2010},
	Bdsk-Url-1 = {http://dx.doi.org/10.1073/pnas.0912245107}}

@article{Hrdlickova:2014aa,
	Abstract = {It has been found that the majority of disease-associated genetic variants identified by genome-wide association studies are located outside of protein-coding regions, where they seem to affect regions that control transcription (promoters, enhancers) and non-coding RNAs that also can influence gene expression. In this review, we focus on two classes of non-coding RNAs that are currently a major focus of interest: micro-RNAs and long non-coding RNAs. We describe their biogenesis, suggested mechanism of action, and discuss how these non-coding RNAs might be affected by disease-associated genetic alterations. The discovery of these alterations has already contributed to a better understanding of the etiopathology of human diseases and yielded insight into the function of these non-coding RNAs. We also provide an overview of available databases, bioinformatics tools, and high-throughput techniques that can be used to study the mechanism of action of individual non-coding RNAs. This article is part of a Special Issue entitled: From Genome to Function.},
	Author = {Hrdlickova, Barbara and de Almeida, Rodrigo Coutinho and Borek, Zuzanna and Withoff, Sebo},
	Date-Added = {2016-08-26 15:47:45 +0000},
	Date-Modified = {2016-08-26 15:47:45 +0000},
	Doi = {10.1016/j.bbadis.2014.03.011},
	Journal = {Biochim Biophys Acta},
	Journal-Full = {Biochimica et biophysica acta},
	Keywords = {Genetic variant; Human disease; SNP; lncRNA; miRNA; ncRNA},
	Month = {Oct},
	Number = {10},
	Pages = {1910-1922},
	Pmid = {24667321},
	Pst = {ppublish},
	Title = {Genetic variation in the non-coding genome: Involvement of micro-RNAs and long non-coding RNAs in disease},
	Volume = {1842},
	Year = {2014},
	Bdsk-Url-1 = {http://dx.doi.org/10.1016/j.bbadis.2014.03.011}}

@article{Ricano-Ponce:2013aa,
	Abstract = {Genetic studies in immune-mediated diseases have yielded a large number of disease-associated loci. Here we review the progress being made in 12 such diseases, for which 199 independently associated non-HLA loci have been identified by genome-wide association studies since 2007. It is striking that many of the loci are not unique to a single disease but shared between different immune-mediated diseases. The challenge now is to understand how the unique and shared genetic factors can provide insight into the underlying disease biology. We annotated disease-associated variants using the Encyclopedia of DNA Elements (ENCODE) database and demonstrate that, of the predisposing disease variants, the majority have the potential to be regulatory. We also demonstrate that many of these variants affect the expression of nearby genes. Furthermore, we summarize results from the Immunochip, a custom array, which allows a detailed comparison between five of the diseases that have so far been analyzed using this platform.},
	Author = {Rica{\~n}o-Ponce, Isis and Wijmenga, Cisca},
	Date-Added = {2016-08-26 15:46:41 +0000},
	Date-Modified = {2016-08-26 15:46:41 +0000},
	Doi = {10.1146/annurev-genom-091212-153450},
	Journal = {Annu Rev Genomics Hum Genet},
	Journal-Full = {Annual review of genomics and human genetics},
	Mesh = {Animals; Genetic Predisposition to Disease; Genome-Wide Association Study; Humans; Immune System Diseases; Inflammation; Polymorphism, Single Nucleotide},
	Pages = {325-53},
	Pmid = {23834318},
	Pst = {ppublish},
	Title = {Mapping of immune-mediated disease genes},
	Volume = {14},
	Year = {2013},
	Bdsk-Url-1 = {http://dx.doi.org/10.1146/annurev-genom-091212-153450}}

@article{Hindorff:2009aa,
	Abstract = {We have developed an online catalog of SNP-trait associations from published genome-wide association studies for use in investigating genomic characteristics of trait/disease-associated SNPs (TASs). Reported TASs were common [median risk allele frequency 36%, interquartile range (IQR) 21%-53%] and were associated with modest effect sizes [median odds ratio (OR) 1.33, IQR 1.20-1.61]. Among 20 genomic annotation sets, reported TASs were significantly overrepresented only in nonsynonymous sites [OR = 3.9 (2.2-7.0), p = 3.5 x 10(-7)] and 5kb-promoter regions [OR = 2.3 (1.5-3.6), p = 3 x 10(-4)] compared to SNPs randomly selected from genotyping arrays. Although 88% of TASs were intronic (45%) or intergenic (43%), TASs were not overrepresented in introns and were significantly depleted in intergenic regions [OR = 0.44 (0.34-0.58), p = 2.0 x 10(-9)]. Only slightly more TASs than expected by chance were predicted to be in regions under positive selection [OR = 1.3 (0.8-2.1), p = 0.2]. This new online resource, together with bioinformatic predictions of the underlying functionality at trait/disease-associated loci, is well-suited to guide future investigations of the role of common variants in complex disease etiology.},
	Author = {Hindorff, Lucia A and Sethupathy, Praveen and Junkins, Heather A and Ramos, Erin M and Mehta, Jayashri P and Collins, Francis S and Manolio, Teri A},
	Date-Added = {2016-08-26 15:45:11 +0000},
	Date-Modified = {2016-08-26 15:45:11 +0000},
	Doi = {10.1073/pnas.0903103106},
	Journal = {Proc Natl Acad Sci U S A},
	Journal-Full = {Proceedings of the National Academy of Sciences of the United States of America},
	Mesh = {Disease; Genetic Predisposition to Disease; Genome-Wide Association Study; Humans; Polymorphism, Genetic; Polymorphism, Single Nucleotide},
	Month = {Jun},
	Number = {23},
	Pages = {9362-7},
	Pmc = {PMC2687147},
	Pmid = {19474294},
	Pst = {ppublish},
	Title = {Potential etiologic and functional implications of genome-wide association loci for human diseases and traits},
	Volume = {106},
	Year = {2009},
	Bdsk-Url-1 = {http://dx.doi.org/10.1073/pnas.0903103106}}

@article{Nica:2008aa,
	Abstract = {The identification of complex disease susceptibility loci through genome-wide association studies (GWAS) has recently become possible and is now a method of choice for investigating the genetic basis of complex traits. The number of results from such studies is constantly increasing but the challenge lying forward is to identify the biological context in which these statistically significant candidate variants act. Regulatory variation plays an important role in shaping phenotypic differences among individuals and thus is very likely to also influence disease susceptibility. As such, integrating gene expression data and other disease relevant intermediate phenotypes with GWAS results could potentially help prioritize fine-mapping efforts and provide a shortcut to disease biology. Combining these different levels of information in a meaningful way is however not trivial. In the present review, we outline the several approaches that have been explored so far in this sense and their achievements. We also discuss the limitations of the methods and how upcoming technological developments could help circumvent these limitations. Overall, such efforts will be very helpful in understanding initially regulatory effects on disease and disease etiology in general.},
	Author = {Nica, Alexandra C and Dermitzakis, Emmanouil T},
	Date-Added = {2016-08-26 15:24:33 +0000},
	Date-Modified = {2016-08-26 15:24:33 +0000},
	Doi = {10.1093/hmg/ddn285},
	Journal = {Hum Mol Genet},
	Journal-Full = {Human molecular genetics},
	Mesh = {Disease; Gene Expression Profiling; Genetic Predisposition to Disease; Genome-Wide Association Study; Humans; Quantitative Trait Loci},
	Month = {Oct},
	Number = {R2},
	Pages = {R129-34},
	Pmc = {PMC2570059},
	Pmid = {18852201},
	Pst = {ppublish},
	Title = {Using gene expression to investigate the genetic basis of complex disorders},
	Volume = {17},
	Year = {2008},
	Bdsk-Url-1 = {http://dx.doi.org/10.1093/hmg/ddn285}}

@article{Carneiro:2009aa,
	Abstract = {The human serotonin (5-hydroxytryptamine, 5-HT) transporter (hSERT, SLC6A4) figures prominently in the etiology and treatment of many prevalent neurobehavioral disorders including anxiety, alcoholism, depression, autism, and obsessive-compulsive disorder (OCD). Here, we use naturally occurring polymorphisms in recombinant inbred (RI) lines to identify multiple phenotypes associated with altered SERT function. The widely used mouse strain C57BL/6J, harbors a SERT haplotype defined by 2 nonsynonymous coding variants [Gly-39 and Lys-152 (GK)]. At these positions, many other mouse lines, including DBA/2J, encode, respectively, Glu-39 and Arg-152 (ER haplotype), amino acids found also in hSERT. Ex vivo synaptosomal 5-HT transport studies revealed reduced uptake associated with the GK variant, a finding confirmed by in vitro heterologous expression studies. Experimental and in silico approaches using RI lines (C57BL/6J x DBA/2J = BXD) identify multiple anatomical, biochemical, and behavioral phenotypes specifically impacted by GK/ER variation. Among our findings are several traits associated with alcohol consumption and multiple traits associated with dopamine signaling. Further bioinformatic analysis of BXD phenotypes, combined with biochemical evaluation of SERT knockout mice, nominates SERT-dependent 5-HT signaling as a major determinant of midbrain iron homeostasis that, in turn, dictates iron-regulated DA phenotypes. Our studies provide an example of the power of coordinated in vitro, in vivo, and in silico approaches using mouse RI lines to elucidate and quantify the system-level impact of gene variation.},
	Author = {Carneiro, Ana M D and Airey, David C and Thompson, Brent and Zhu, Chong-Bin and Lu, Lu and Chesler, Elissa J and Erikson, Keith M and Blakely, Randy D},
	Date-Added = {2016-08-23 17:02:46 +0000},
	Date-Modified = {2016-08-23 17:02:46 +0000},
	Doi = {10.1073/pnas.0809449106},
	Journal = {Proc Natl Acad Sci U S A},
	Journal-Full = {Proceedings of the National Academy of Sciences of the United States of America},
	Mesh = {Alcohol Drinking; Animals; Behavior, Animal; Computational Biology; Dopamine; Humans; Iron; Mesencephalon; Mice; Mice, Inbred Strains; Phenotype; Polymorphism, Genetic; Serotonin; Serotonin Plasma Membrane Transport Proteins},
	Month = {Feb},
	Number = {6},
	Pages = {2047-52},
	Pmc = {PMC2632716},
	Pmid = {19179283},
	Pst = {ppublish},
	Title = {Functional coding variation in recombinant inbred mouse lines reveals multiple serotonin transporter-associated phenotypes},
	Volume = {106},
	Year = {2009},
	Bdsk-Url-1 = {http://dx.doi.org/10.1073/pnas.0809449106}}

@article{Keane:2011aa,
	Abstract = {We report genome sequences of 17 inbred strains of laboratory mice and identify almost ten times more variants than previously known. We use these genomes to explore the phylogenetic history of the laboratory mouse and to examine the functional consequences of allele-specific variation on transcript abundance, revealing that at least 12% of transcripts show a significant tissue-specific expression bias. By identifying candidate functional variants at 718 quantitative trait loci we show that the molecular nature of functional variants and their position relative to genes vary according to the effect size of the locus. These sequences provide a starting point for a new era in the functional analysis of a key model organism.},
	Author = {Keane, Thomas M and Goodstadt, Leo and Danecek, Petr and White, Michael A and Wong, Kim and Yalcin, Binnaz and Heger, Andreas and Agam, Avigail and Slater, Guy and Goodson, Martin and Furlotte, Nicholas A and Eskin, Eleazar and Nell{\aa}ker, Christoffer and Whitley, Helen and Cleak, James and Janowitz, Deborah and Hernandez-Pliego, Polinka and Edwards, Andrew and Belgard, T Grant and Oliver, Peter L and McIntyre, Rebecca E and Bhomra, Amarjit and Nicod, J{\'e}r{\^o}me and Gan, Xiangchao and Yuan, Wei and van der Weyden, Louise and Steward, Charles A and Bala, Sendu and Stalker, Jim and Mott, Richard and Durbin, Richard and Jackson, Ian J and Czechanski, Anne and Guerra-Assun{\c c}{\~a}o, Jos{\'e} Afonso and Donahue, Leah Rae and Reinholdt, Laura G and Payseur, Bret A and Ponting, Chris P and Birney, Ewan and Flint, Jonathan and Adams, David J},
	Date-Added = {2016-08-23 17:00:10 +0000},
	Date-Modified = {2016-08-23 17:00:10 +0000},
	Doi = {10.1038/nature10413},
	Journal = {Nature},
	Journal-Full = {Nature},
	Mesh = {Alleles; Animals; Animals, Laboratory; Gene Expression Regulation; Genetic Variation; Genome; Genomics; Mice; Mice, Inbred C57BL; Mice, Inbred Strains; Phenotype; Phylogeny; Quantitative Trait Loci},
	Month = {Sep},
	Number = {7364},
	Pages = {289-94},
	Pmc = {PMC3276836},
	Pmid = {21921910},
	Pst = {epublish},
	Title = {Mouse genomic variation and its effect on phenotypes and gene regulation},
	Volume = {477},
	Year = {2011},
	Bdsk-Url-1 = {http://dx.doi.org/10.1038/nature10413}}

@article{Pandey:2014aa,
	Abstract = {Transcriptome studies have revealed a surprisingly high level of variation among individuals in expression of key genes in the CNS under both normal and experimental conditions. Ten-fold variation is common, yet the specific causes and consequences of this variation are largely unknown. By combining classic gene mapping methods-family linkage studies and genomewide association-with high-throughput genomics, it is now possible to define quantitative trait loci (QTLs), single-gene variants, and even single SNPs and indels that control gene expression in different brain regions and cells. This review considers some of the major technical and conceptual challenges in analyzing variation in expression in the CNS with a focus on mRNAs, rather than noncoding RNAs or proteins. At one level of analysis, this work has been highly successful, and we finally have techniques that can be used to track down small numbers of loci that control expression in the CNS. But at a higher level of analysis, we still do not understand the genetic architecture of gene expression in brain, the consequences of expression QTLs on protein levels or on cell function, or the combined impact of expression differences on behavior and disease risk. These important gaps are likely to be bridged over the next several decades using (1) much larger sample sizes, (2) more powerful RNA sequencing and proteomic methods, and (3) novel statistical and computational models to predict genome-to-phenome relations.},
	Author = {Pandey, Ashutosh K and Williams, Robert W},
	Date-Added = {2016-08-23 16:34:47 +0000},
	Date-Modified = {2016-08-23 16:34:47 +0000},
	Doi = {10.1016/B978-0-12-801105-8.00008-4},
	Journal = {Int Rev Neurobiol},
	Journal-Full = {International review of neurobiology},
	Keywords = {Brain; Genetics; Microarray; RNA-seq; Transcriptome; eQTL},
	Mesh = {Animals; Central Nervous System; Chromosome Mapping; Gene Expression; History, 20th Century; Humans; Microarray Analysis; Quantitative Trait Loci; Transcriptome},
	Pages = {195-231},
	Pmc = {PMC4258695},
	Pmid = {25172476},
	Pst = {ppublish},
	Title = {Genetics of gene expression in CNS},
	Volume = {116},
	Year = {2014},
	Bdsk-Url-1 = {http://dx.doi.org/10.1016/B978-0-12-801105-8.00008-4}}

@article{Webster:2009aa,
	Abstract = {We recently surveyed the relationship between the human brain transcriptome and genome in a series of neuropathologically normal postmortem samples. We have now analyzed additional samples with a confirmed pathologic diagnosis of late-onset Alzheimer disease (LOAD; final n = 188 controls, 176 cases). Nine percent of the cortical transcripts that we analyzed had expression profiles correlated with their genotypes in the combined cohort, and approximately 5% of transcripts had SNP-transcript relationships that could distinguish LOAD samples. Two of these transcripts have been previously implicated in LOAD candidate-gene SNP-expression screens. This study shows how the relationship between common inherited genetic variants and brain transcript expression can be used in the study of human brain disorders. We suggest that studying the transcriptome as a quantitative endo-phenotype has greater power for discovering risk SNPs influencing expression than the use of discrete diagnostic categories such as presence or absence of disease.},
	Author = {Webster, Jennifer A and Gibbs, J Raphael and Clarke, Jennifer and Ray, Monika and Zhang, Weixiong and Holmans, Peter and Rohrer, Kristen and Zhao, Alice and Marlowe, Lauren and Kaleem, Mona and McCorquodale, 3rd, Donald S and Cuello, Cindy and Leung, Doris and Bryden, Leslie and Nath, Priti and Zismann, Victoria L and Joshipura, Keta and Huentelman, Matthew J and Hu-Lince, Diane and Coon, Keith D and Craig, David W and Pearson, John V and {NACC-Neuropathology Group} and Heward, Christopher B and Reiman, Eric M and Stephan, Dietrich and Hardy, John and Myers, Amanda J},
	Date-Added = {2016-08-02 16:58:49 +0000},
	Date-Modified = {2016-08-02 16:58:49 +0000},
	Doi = {10.1016/j.ajhg.2009.03.011},
	Journal = {Am J Hum Genet},
	Journal-Full = {American journal of human genetics},
	Mesh = {Age of Onset; Aged; Alzheimer Disease; Brain; Case-Control Studies; Female; Gene Expression Profiling; Gene Regulatory Networks; Genome-Wide Association Study; Humans; Male; Oligonucleotide Array Sequence Analysis; Polymorphism, Single Nucleotide; Quantitative Trait Loci; Transcription Initiation Site; Transcription, Genetic},
	Month = {Apr},
	Number = {4},
	Pages = {445-58},
	Pmc = {PMC2667989},
	Pmid = {19361613},
	Pst = {ppublish},
	Title = {Genetic control of human brain transcript expression in Alzheimer disease},
	Volume = {84},
	Year = {2009},
	Bdsk-Url-1 = {http://dx.doi.org/10.1016/j.ajhg.2009.03.011}}

@article{Blauwendraat:2016aa,
	Abstract = {BACKGROUND: Expression quantitative trait loci (eQTL) analysis is a powerful method to detect correlations between gene expression and genomic variants and is widely used to interpret the biological mechanism underlying identified genome wide association studies (GWAS) risk loci. Numerous eQTL studies have been performed on different cell types and tissues of which the majority has been based on microarray technology.
METHODS: We present here an eQTL analysis based on cap analysis gene expression sequencing (CAGEseq) data created from human postmortem frontal lobe tissue combined with genotypes obtained through genotyping arrays, exome sequencing, and CAGEseq. Using CAGEseq as an expression profiling technique combined with these different genotyping techniques allows measurement of the molecular effect of variants on individual transcription start sites and increases the resolution of eQTL analysis by also including the non-annotated parts of the genome.
RESULTS: We identified 2410 eQTLs and show that non-coding transcripts are more likely to contain an eQTL than coding transcripts, in particular antisense transcripts. We provide evidence for how previously identified GWAS loci for schizophrenia (NRGN), Parkinson's disease, and Alzheimer's disease (PARK16 and MAPT loci) could increase the risk for disease at a molecular level. Furthermore, we demonstrate that CAGEseq improves eQTL analysis because variants obtained from CAGEseq are highly enriched for having a functional effect and thus are an efficient method towards the identification of causal variants.
CONCLUSION: Our data contain both coding and non-coding transcripts and has the added value that we have identified eQTLs for variants directly adjacent to TSS. Future eQTL studies would benefit from combining CAGEseq with RNA sequencing for a more complete interpretation of the transcriptome and increased understanding of eQTL signals.},
	Author = {Blauwendraat, Cornelis and Francescatto, Margherita and Gibbs, J Raphael and Jansen, Iris E and Sim{\'o}n-S{\'a}nchez, Javier and Hernandez, Dena G and Dillman, Allissa A and Singleton, Andrew B and Cookson, Mark R and Rizzu, Patrizia and Heutink, Peter},
	Date-Added = {2016-08-02 16:19:35 +0000},
	Date-Modified = {2016-08-02 16:19:35 +0000},
	Doi = {10.1186/s13073-016-0320-1},
	Journal = {Genome Med},
	Journal-Full = {Genome medicine},
	Keywords = {Cap analysis gene expression sequencing (CAGEseq); Expression quantitative trait loci (eQTL); NRGN; PARK16; frontal lobe cortex},
	Number = {1},
	Pages = {65},
	Pmc = {PMC4903003},
	Pmid = {27287230},
	Pst = {epublish},
	Title = {Comprehensive promoter level expression quantitative trait loci analysis of the human frontal lobe},
	Volume = {8},
	Year = {2016},
	Bdsk-Url-1 = {http://dx.doi.org/10.1186/s13073-016-0320-1}}

@article{Durinck:2005aa,
	Abstract = {biomaRt is a new Bioconductor package that integrates BioMart data resources with data analysis software in Bioconductor. It can annotate a wide range of gene or gene product identifiers (e.g. Entrez-Gene and Affymetrix probe identifiers) with information such as gene symbol, chromosomal coordinates, Gene Ontology and OMIM annotation. Furthermore biomaRt enables retrieval of genomic sequences and single nucleotide polymorphism information, which can be used in data analysis. Fast and up-to-date data retrieval is possible as the package executes direct SQL queries to the BioMart databases (e.g. Ensembl). The biomaRt package provides a tight integration of large, public or locally installed BioMart databases with data analysis in Bioconductor creating a powerful environment for biological data mining.},
	Author = {Durinck, Steffen and Moreau, Yves and Kasprzyk, Arek and Davis, Sean and De Moor, Bart and Brazma, Alvis and Huber, Wolfgang},
	Date-Added = {2016-07-16 05:02:28 +0000},
	Date-Modified = {2016-07-16 05:02:28 +0000},
	Doi = {10.1093/bioinformatics/bti525},
	Journal = {Bioinformatics},
	Journal-Full = {Bioinformatics (Oxford, England)},
	Mesh = {Algorithms; Database Management Systems; Databases, Protein; Gene Expression Profiling; Information Storage and Retrieval; Oligonucleotide Array Sequence Analysis; Software; Systems Integration},
	Month = {Aug},
	Number = {16},
	Pages = {3439-40},
	Pmid = {16082012},
	Pst = {ppublish},
	Title = {BioMart and Bioconductor: a powerful link between biological databases and microarray data analysis},
	Volume = {21},
	Year = {2005},
	Bdsk-Url-1 = {http://dx.doi.org/10.1093/bioinformatics/bti525}}

@manual{R-Core-Team:2015aa,
	Address = {Vienna, Austria},
	Author = {{R Core Team}},
	Date-Added = {2016-07-15 23:27:37 +0000},
	Date-Modified = {2016-07-15 23:27:42 +0000},
	Organization = {R Foundation for Statistical Computing},
	Title = {R: A Language and Environment for Statistical Computing},
	Url = {https://www.R-project.org/},
	Year = {2015},
	Bdsk-Url-1 = {https://www.R-project.org/}}

@article{LiptkT:1958aa,
	Author = {Lipt{\'a}k T.},
	Date-Added = {2016-07-15 22:23:04 +0000},
	Date-Modified = {2016-07-15 22:23:56 +0000},
	Journal = {Magyar Tud Akad Mat Kutato Int K{\"o}zl},
	Number = {171-196},
	Title = {On the combination of independent tests},
	Year = {1958}}

@article{Stouffer:1949aa,
	Author = {Stouffer S, DeVinney L, Suchmen E.},
	Date-Added = {2016-07-15 22:20:04 +0000},
	Date-Modified = {2016-07-15 22:21:28 +0000},
	Journal = {Princeton University Press},
	Title = {The American soldier: Adjustment during army life.},
	Volume = {Vol. 1.},
	Year = {1949}}

@article{Davis:2012aa,
	Abstract = {Inbred strains of mice are strikingly different in susceptibility to obesity-driven diabetes. For instance, deficiency in leptin receptor (db/db) leads to hyperphagia and obesity in both C57BL/6 and DBA/2 mice, but only on the DBA/2 background do the mice develop beta-cell loss leading to severe diabetes, while C57BL/6 mice are relatively resistant. To further investigate the genetic factors predisposing to diabetes, we have studied leptin receptor-deficient offspring of an F2 cross between C57BL/6J (db/+) males and DBA/2J females. The results show that the genetics of diabetes susceptibility are enormously complex and a number of quantitative trait loci (QTL) contributing to diabetes-related traits were identified, notably on chromosomes 4, 6, 7, 9, 10, 11, 12, and 19. The Chr. 4 locus is likely due to a disruption of the Zfp69 gene in C57BL/6J mice. To identify candidate genes and to model coexpression networks, we performed global expression array analysis in livers of the F2 mice. Expression QTL (eQTL) were identified and used to prioritize candidate genes at clinical trait QTL. In several cases, clusters of eQTLs colocalized with clinical trait QTLs, suggesting a common genetic basis. We constructed coexpression networks for both 5 and 12 wk old mice and identified several modules significantly associated with clinical traits. One module in 12 wk old mice was associated with several measures of hepatic fat content as well as with other lipid- and diabetes-related traits. These results add to the understanding of the complex genetic interactions contributing to obesity-induced diabetes.},
	Author = {Davis, Richard C and van Nas, Atila and Castellani, Lawrence W and Zhao, Yi and Zhou, Zhiqiang and Wen, Pingzi and Yu, Suzanne and Qi, Hongxiu and Rosales, Melenie and Schadt, Eric E and Broman, Karl W and P{\'e}terfy, Mikl{\'o}s and Lusis, Aldons J},
	Date-Added = {2016-07-15 20:42:06 +0000},
	Date-Modified = {2016-07-15 20:42:06 +0000},
	Doi = {10.1152/physiolgenomics.00003.2011},
	Journal = {Physiol Genomics},
	Journal-Full = {Physiological genomics},
	Mesh = {Animals; Crosses, Genetic; Diabetes Mellitus, Experimental; Disease Models, Animal; Female; Gene Expression Profiling; Genetic Predisposition to Disease; Genetic Techniques; Male; Mice; Mice, Inbred C57BL; Mice, Inbred DBA; Mice, Obese; Microarray Analysis; Obesity; Polymorphism, Single Nucleotide; Systems Biology},
	Month = {Jan},
	Number = {1},
	Pages = {1-13},
	Pmc = {PMC3289122},
	Pmid = {22010005},
	Pst = {ppublish},
	Title = {Systems genetics of susceptibility to obesity-induced diabetes in mice},
	Volume = {44},
	Year = {2012},
	Bdsk-Url-1 = {http://dx.doi.org/10.1152/physiolgenomics.00003.2011}}

@article{Lagarrigue:2013aa,
	Abstract = {We report an analysis of allele-specific expression (ASE) and parent-of-origin expression in adult mouse liver using next generation sequencing (RNA-Seq) of reciprocal crosses of heterozygous F1 mice from the parental strains C57BL/6J and DBA/2J. We found a 60% overlap between genes exhibiting ASE and putative cis-acting expression quantitative trait loci (cis-eQTL) identified in an intercross between the same strains. We discuss the various biological and technical factors that contribute to the differences. We also identify genes exhibiting parental imprinting and complex expression patterns. Our study demonstrates the importance of biological replicates to limit the number of false positives with RNA-Seq data.},
	Author = {Lagarrigue, Sandrine and Martin, Lisa and Hormozdiari, Farhad and Roux, Pierre-Fran{\c c}ois and Pan, Calvin and van Nas, Atila and Demeure, Olivier and Cantor, Rita and Ghazalpour, Anatole and Eskin, Eleazar and Lusis, Aldons J},
	Date-Added = {2016-07-15 20:31:24 +0000},
	Date-Modified = {2016-07-15 20:31:24 +0000},
	Doi = {10.1534/genetics.113.153882},
	Journal = {Genetics},
	Journal-Full = {Genetics},
	Keywords = {RNA-Seq; allele-specific expression; genomic imprinting; linkage analysis},
	Mesh = {Alleles; Animals; Antineoplastic Combined Chemotherapy Protocols; Crosses, Genetic; Cyclophosphamide; Etoposide; Female; Gene Expression; Genetic Linkage; Genomic Imprinting; Liver; Male; Mice; Mice, Inbred C57BL; Mitoxantrone; Multigene Family; Polymorphism, Single Nucleotide; Prednisone; Quantitative Trait Loci; Sequence Analysis, RNA},
	Month = {Nov},
	Number = {3},
	Pages = {1157-66},
	Pmc = {PMC3813844},
	Pmid = {24026101},
	Pst = {ppublish},
	Title = {Analysis of allele-specific expression in mouse liver by RNA-Seq: a comparison with Cis-eQTL identified using genetic linkage},
	Volume = {195},
	Year = {2013},
	Bdsk-Url-1 = {http://dx.doi.org/10.1534/genetics.113.153882}}

@article{Kulis:2012aa,
	Author = {Brian Kulis},
	Date-Added = {2016-07-15 19:07:58 +0000},
	Date-Modified = {2016-07-15 19:09:50 +0000},
	Journal = {CSE 788.94: Topics in Machine Learning},
	Month = {Arpil},
	Title = {Bayesain Linear Regression},
	Year = {2012}}

@article{Bennett:2010aa,
	Abstract = {Systems genetics relies on common genetic variants to elucidate biologic networks contributing to complex disease-related phenotypes. Mice are ideal model organisms for such approaches, but linkage analysis has been only modestly successful due to low mapping resolution. Association analysis in mice has the potential of much better resolution, but it is confounded by population structure and inadequate power to map traits that explain less than 10% of the variance, typical of mouse quantitative trait loci (QTL). We report a novel strategy for association mapping that combines classic inbred strains for mapping resolution and recombinant inbred strains for mapping power. Using a mixed model algorithm to correct for population structure, we validate the approach by mapping over 2500 cis-expression QTL with a resolution an order of magnitude narrower than traditional QTL analysis. We also report the fine mapping of metabolic traits such as plasma lipids. This resource, termed the Hybrid Mouse Diversity Panel, makes possible the integration of multiple data sets and should prove useful for systems-based approaches to complex traits and studies of gene-by-environment interactions.},
	Author = {Bennett, Brian J and Farber, Charles R and Orozco, Luz and Kang, Hyun Min and Ghazalpour, Anatole and Siemers, Nathan and Neubauer, Michael and Neuhaus, Isaac and Yordanova, Roumyana and Guan, Bo and Truong, Amy and Yang, Wen-pin and He, Aiqing and Kayne, Paul and Gargalovic, Peter and Kirchgessner, Todd and Pan, Calvin and Castellani, Lawrence W and Kostem, Emrah and Furlotte, Nicholas and Drake, Thomas A and Eskin, Eleazar and Lusis, Aldons J},
	Date-Added = {2016-07-08 23:51:00 +0000},
	Date-Modified = {2016-07-08 23:51:00 +0000},
	Doi = {10.1101/gr.099234.109},
	Journal = {Genome Res},
	Journal-Full = {Genome research},
	Mesh = {Algorithms; Animals; Chromosome Mapping; Genetic Linkage; Genome-Wide Association Study; Lipoproteins, HDL; Male; Mice; Mice, Inbred Strains; Phenotype; Quantitative Trait Loci},
	Month = {Feb},
	Number = {2},
	Pages = {281-90},
	Pmc = {PMC2813484},
	Pmid = {20054062},
	Pst = {ppublish},
	Title = {A high-resolution association mapping panel for the dissection of complex traits in mice},
	Volume = {20},
	Year = {2010},
	Bdsk-Url-1 = {http://dx.doi.org/10.1101/gr.099234.109}}

@article{Alberts:2011aa,
	Abstract = {BACKGROUND: The lung is critical in surveillance and initial defense against pathogens. In humans, as in mice, individual genetic differences strongly modulate pulmonary responses to infectious agents, severity of lung disease, and potential allergic reactions. In a first step towards understanding genetic predisposition and pulmonary molecular networks that underlie individual differences in disease vulnerability, we performed a global analysis of normative lung gene expression levels in inbred mouse strains and a large family of BXD strains that are widely used for systems genetics. Our goal is to provide a key community resource on the genetics of the normative lung transcriptome that can serve as a foundation for experimental analysis and allow predicting genetic predisposition and response to pathogens, allergens, and xenobiotics.
METHODS: Steady-state polyA+ mRNA levels were assayed across a diverse and fully genotyped panel of 57 isogenic strains using the Affymetrix M430 2.0 array. Correlations of expression levels between genes were determined. Global expression QTL (eQTL) analysis and network covariance analysis was performed using tools and resources in GeneNetwork http://www.genenetwork.org.
RESULTS: Expression values were highly variable across strains and in many cases exhibited a high heritability factor. Several genes which showed a restricted expression to lung tissue were identified. Using correlations between gene expression values across all strains, we defined and extended memberships of several important molecular networks in the lung. Furthermore, we were able to extract signatures of immune cell subpopulations and characterize co-variation and shared genetic modulation. Known QTL regions for respiratory infection susceptibility were investigated and several cis-eQTL genes were identified. Numerous cis- and trans-regulated transcripts and chromosomal intervals with strong regulatory activity were mapped. The Cyp1a1 P450 transcript had a strong trans-acting eQTL (LOD 11.8) on Chr 12 at 36 $\pm$ 1 Mb. This interval contains the transcription factor Ahr that has a critical mis-sense allele in the DBA/2J haplotype and evidently modulates transcriptional activation by AhR.
CONCLUSIONS: Large-scale gene expression analyses in genetic reference populations revealed lung-specific and immune-cell gene expression profiles and suggested specific gene regulatory interactions.},
	Author = {Alberts, Rudi and Lu, Lu and Williams, Robert W and Schughart, Klaus},
	Date-Added = {2016-07-08 23:49:28 +0000},
	Date-Modified = {2016-07-08 23:49:28 +0000},
	Doi = {10.1186/1465-9921-12-61},
	Journal = {Respir Res},
	Journal-Full = {Respiratory research},
	Mesh = {Animals; B-Lymphocytes; Female; Gene Expression Profiling; Gene Expression Regulation; Gene Regulatory Networks; Genetic Predisposition to Disease; Heredity; Lod Score; Lung; Male; Mice; Mice, Inbred BALB C; Mice, Inbred C57BL; Mice, Inbred DBA; Oligonucleotide Array Sequence Analysis; Phenotype; Quantitative Trait, Heritable; RNA, Messenger; Species Specificity; T-Lymphocytes},
	Pages = {61},
	Pmc = {PMC3105947},
	Pmid = {21535883},
	Pst = {epublish},
	Title = {Genome-wide analysis of the mouse lung transcriptome reveals novel molecular gene interaction networks and cell-specific expression signatures},
	Volume = {12},
	Year = {2011},
	Bdsk-Url-1 = {http://dx.doi.org/10.1186/1465-9921-12-61}}

@article{Dixon:2007aa,
	Abstract = {We have created a global map of the effects of polymorphism on gene expression in 400 children from families recruited through a proband with asthma. We genotyped 408,273 SNPs and identified expression quantitative trait loci from measurements of 54,675 transcripts representing 20,599 genes in Epstein-Barr virus-transformed lymphoblastoid cell lines. We found that 15,084 transcripts (28%) representing 6,660 genes had narrow-sense heritabilities (H2) > 0.3. We executed genome-wide association scans for these traits and found peak lod scores between 3.68 and 59.1. The most highly heritable traits were markedly enriched in Gene Ontology descriptors for response to unfolded protein (chaperonins and heat shock proteins), regulation of progression through the cell cycle, RNA processing, DNA repair, immune responses and apoptosis. SNPs that regulate expression of these genes are candidates in the study of degenerative diseases, malignancy, infection and inflammation. We have created a downloadable database to facilitate use of our findings in the mapping of complex disease loci.},
	Author = {Dixon, Anna L and Liang, Liming and Moffatt, Miriam F and Chen, Wei and Heath, Simon and Wong, Kenny C C and Taylor, Jenny and Burnett, Edward and Gut, Ivo and Farrall, Martin and Lathrop, G Mark and Abecasis, Gon{\c c}alo R and Cookson, William O C},
	Date-Added = {2016-07-08 21:47:43 +0000},
	Date-Modified = {2016-07-08 21:47:43 +0000},
	Doi = {10.1038/ng2109},
	Journal = {Nat Genet},
	Journal-Full = {Nature genetics},
	Mesh = {Chaperonins; Child; Family; Gene Expression; Genome, Human; Genotype; Heat-Shock Proteins; Humans; Polymorphism, Single Nucleotide; Quantitative Trait, Heritable},
	Month = {Oct},
	Number = {10},
	Pages = {1202-7},
	Pmid = {17873877},
	Pst = {ppublish},
	Title = {A genome-wide association study of global gene expression},
	Volume = {39},
	Year = {2007},
	Bdsk-Url-1 = {http://dx.doi.org/10.1038/ng2109}}

@article{Schadt:2008aa,
	Abstract = {Genetic variants that are associated with common human diseases do not lead directly to disease, but instead act on intermediate, molecular phenotypes that in turn induce changes in higher-order disease traits. Therefore, identifying the molecular phenotypes that vary in response to changes in DNA and that also associate with changes in disease traits has the potential to provide the functional information required to not only identify and validate the susceptibility genes that are directly affected by changes in DNA, but also to understand the molecular networks in which such genes operate and how changes in these networks lead to changes in disease traits. Toward that end, we profiled more than 39,000 transcripts and we genotyped 782,476 unique single nucleotide polymorphisms (SNPs) in more than 400 human liver samples to characterize the genetic architecture of gene expression in the human liver, a metabolically active tissue that is important in a number of common human diseases, including obesity, diabetes, and atherosclerosis. This genome-wide association study of gene expression resulted in the detection of more than 6,000 associations between SNP genotypes and liver gene expression traits, where many of the corresponding genes identified have already been implicated in a number of human diseases. The utility of these data for elucidating the causes of common human diseases is demonstrated by integrating them with genotypic and expression data from other human and mouse populations. This provides much-needed functional support for the candidate susceptibility genes being identified at a growing number of genetic loci that have been identified as key drivers of disease from genome-wide association studies of disease. By using an integrative genomics approach, we highlight how the gene RPS26 and not ERBB3 is supported by our data as the most likely susceptibility gene for a novel type 1 diabetes locus recently identified in a large-scale, genome-wide association study. We also identify SORT1 and CELSR2 as candidate susceptibility genes for a locus recently associated with coronary artery disease and plasma low-density lipoprotein cholesterol levels in the process.},
	Author = {Schadt, Eric E and Molony, Cliona and Chudin, Eugene and Hao, Ke and Yang, Xia and Lum, Pek Y and Kasarskis, Andrew and Zhang, Bin and Wang, Susanna and Suver, Christine and Zhu, Jun and Millstein, Joshua and Sieberts, Solveig and Lamb, John and GuhaThakurta, Debraj and Derry, Jonathan and Storey, John D and Avila-Campillo, Iliana and Kruger, Mark J and Johnson, Jason M and Rohl, Carol A and van Nas, Atila and Mehrabian, Margarete and Drake, Thomas A and Lusis, Aldons J and Smith, Ryan C and Guengerich, F Peter and Strom, Stephen C and Schuetz, Erin and Rushmore, Thomas H and Ulrich, Roger},
	Date-Added = {2016-07-08 21:46:50 +0000},
	Date-Modified = {2016-07-08 21:46:50 +0000},
	Doi = {10.1371/journal.pbio.0060107},
	Journal = {PLoS Biol},
	Journal-Full = {PLoS biology},
	Mesh = {Adolescent; Adult; Aged; Aged, 80 and over; Animals; Child; Child, Preschool; Cholesterol, LDL; Coronary Artery Disease; Diabetes Mellitus, Type 1; Female; Gene Expression Profiling; Genes, MHC Class II; Genetic Predisposition to Disease; Genome, Human; Genotype; Humans; Infant; Liver; Male; Mice; Middle Aged; Oligonucleotide Array Sequence Analysis; Polymorphism, Single Nucleotide; Quantitative Trait Loci; RNA, Messenger; Transcription, Genetic},
	Month = {May},
	Number = {5},
	Pages = {e107},
	Pmc = {PMC2365981},
	Pmid = {18462017},
	Pst = {ppublish},
	Title = {Mapping the genetic architecture of gene expression in human liver},
	Volume = {6},
	Year = {2008},
	Bdsk-Url-1 = {http://dx.doi.org/10.1371/journal.pbio.0060107}}

@article{Goring:2007aa,
	Abstract = {Quantitative differences in gene expression are thought to contribute to phenotypic differences between individuals. We generated genome-wide transcriptional profiles of lymphocyte samples from 1,240 participants in the San Antonio Family Heart Study. The expression levels of 85% of the 19,648 detected autosomal transcripts were significantly heritable. Linkage analysis uncovered >1,000 cis-regulated transcripts at a false discovery rate of 5% and showed that the expression quantitative trait loci with the most significant linkage evidence are often located at the structural locus of a given transcript. To highlight the usefulness of this much-enlarged map of cis-regulated transcripts for the discovery of genes that influence complex traits in humans, as an example we selected high-density lipoprotein cholesterol concentration as a phenotype of clinical importance, and identified the cis-regulated vanin 1 (VNN1) gene as harboring sequence variants that influence high-density lipoprotein cholesterol concentrations.},
	Author = {G{\"o}ring, Harald H H and Curran, Joanne E and Johnson, Matthew P and Dyer, Thomas D and Charlesworth, Jac and Cole, Shelley A and Jowett, Jeremy B M and Abraham, Lawrence J and Rainwater, David L and Comuzzie, Anthony G and Mahaney, Michael C and Almasy, Laura and MacCluer, Jean W and Kissebah, Ahmed H and Collier, Gregory R and Moses, Eric K and Blangero, John},
	Date-Added = {2016-07-08 21:44:13 +0000},
	Date-Modified = {2016-07-08 21:44:13 +0000},
	Doi = {10.1038/ng2119},
	Journal = {Nat Genet},
	Journal-Full = {Nature genetics},
	Mesh = {Amidohydrolases; Cardiovascular Diseases; Cell Adhesion Molecules; Cholesterol, HDL; GPI-Linked Proteins; Gene Expression Profiling; Genetic Linkage; Genetic Markers; Genotype; Humans; Lymphocytes; Mexican Americans; Phenotype; Promoter Regions, Genetic; Quantitative Trait Loci; Transcription, Genetic},
	Month = {Oct},
	Number = {10},
	Pages = {1208-16},
	Pmid = {17873875},
	Pst = {ppublish},
	Title = {Discovery of expression QTLs using large-scale transcriptional profiling in human lymphocytes},
	Volume = {39},
	Year = {2007},
	Bdsk-Url-1 = {http://dx.doi.org/10.1038/ng2119}}

@article{Manolio:2010aa,
	Author = {Manolio, Teri A},
	Date-Added = {2016-07-08 20:51:24 +0000},
	Date-Modified = {2016-07-08 20:51:24 +0000},
	Doi = {10.1056/NEJMra0905980},
	Journal = {N Engl J Med},
	Journal-Full = {The New England journal of medicine},
	Mesh = {Genetic Predisposition to Disease; Genetic Testing; Genome-Wide Association Study; Humans; Polymorphism, Single Nucleotide; Risk Assessment},
	Month = {Jul},
	Number = {2},
	Pages = {166-76},
	Pmid = {20647212},
	Pst = {ppublish},
	Title = {Genomewide association studies and assessment of the risk of disease},
	Volume = {363},
	Year = {2010},
	Bdsk-Url-1 = {http://dx.doi.org/10.1056/NEJMra0905980}}

@article{Wang:2003aa,
	Abstract = {WebQTL is a website that combines databases of complex traits with fast software for mapping quantitative trait loci (QTLs) and for searching for correlations among traits. WebQTL also includes well-curated genotype data for five sets of mouse recombinant inbred (RI) lines. Thus, to identify QTLs, users need provide only quantitative trait data from one of the supported populations. The WebQTL databases include both biological traits--neuroanatomical, pharmacological, and behavioral traits--and microarray-based gene expression data from BXD RI lines. A search function finds correlations between RNA expression and biological traits, and mapping functions find QTLs for either type of trait. The WebQTL service is available at http://www.webqtl.org/.},
	Author = {Wang, Jintao and Williams, Robert W and Manly, Kenneth F},
	Date-Added = {2016-07-08 18:27:03 +0000},
	Date-Modified = {2016-07-08 18:27:03 +0000},
	Doi = {10.1385/NI:1:4:299},
	Journal = {Neuroinformatics},
	Journal-Full = {Neuroinformatics},
	Mesh = {Animals; Chromosome Mapping; Computational Biology; Computers, Molecular; Databases, Factual; Gene Expression; Genetic Linkage; Genotype; Humans; Information Storage and Retrieval; Mice; Mice, Inbred Strains; Neurosciences; Oligonucleotide Array Sequence Analysis; Online Systems; Phenotype; Quantitative Trait Loci; Recombination, Genetic},
	Number = {4},
	Pages = {299-308},
	Pmid = {15043217},
	Pst = {ppublish},
	Title = {WebQTL: web-based complex trait analysis},
	Volume = {1},
	Year = {2003},
	Bdsk-Url-1 = {http://dx.doi.org/10.1385/NI:1:4:299}}

@article{Phillips:1995aa,
	Abstract = {Investigations of ethanol's (EtOH's) complex response profile, including locomotor and other effects, are likely to lead to a more in-depth understanding of the constituents of alcohol addiction. Locomotor activity responses to acute and repeated EtOH (2 g/kg, ip) exposures were measured in BXD recombinant inbred (RI) mice and their C57BL/6J (B6) and DBA/2J (D2) progenitors. Both the acute response and the change in initial EtOH response with repeated treatments were strain-dependent. The coefficient of genetic determination was 0.38-0.49 for initial locomotor response to EtOH, and 0.29 for change in response. Changes in response were largely attributable to sensitization of locomotor stimulation. Quantitative trait loci (QTL) analyses identified significant marker associations with basal activity, acute locomotor response, and change in response. Markers were for QTL on several chromosomes, and there was only one case of overlap in marker associations among phenotypes. Acute locomotor response and locomotor sensitization were negatively correlated with 3% EtOH preference drinking data collected in BXD RI strains. Overall, these results demonstrate locomotor sensitization induced by EtOH, suggest independence of genetic determination of locomotor responses to acute and repeated EtOH exposure, and partially support a relationship between reduced sensitivity to the locomotor stimulant/sensitizing effects of EtOH and EtOH consumption.},
	Author = {Phillips, T J and Huson, M and Gwiazdon, C and Burkhart-Kasch, S and Shen, E H},
	Date-Added = {2016-06-20 22:12:04 +0000},
	Date-Modified = {2016-06-20 22:12:04 +0000},
	Journal = {Alcohol Clin Exp Res},
	Journal-Full = {Alcoholism, clinical and experimental research},
	Mesh = {Alcoholism; Animals; Association Learning; Chromosome Mapping; Conditioning (Psychology); Dose-Response Relationship, Drug; Ethanol; Female; Genetic Markers; Injections, Intraperitoneal; Male; Mice; Mice, Inbred Strains; Motor Activity; Phenotype; Recombination, Genetic; Species Specificity; Stereotyped Behavior; X Chromosome},
	Month = {Apr},
	Number = {2},
	Pages = {269-78},
	Pmid = {7625557},
	Pst = {ppublish},
	Title = {Effects of acute and repeated ethanol exposures on the locomotor activity of BXD recombinant inbred mice},
	Volume = {19},
	Year = {1995}}

@article{Ghazalpour:2005aa,
	Abstract = {BACKGROUND: A segregating population of (C57BL/6J x DBA/2J)F2 intercross mice was studied for obesity-related traits and for global gene expression in liver. Quantitative trait locus analyses were applied to the subcutaneous fat-mass trait and all gene-expression data. These data were then used to identify gene sets that are differentially perturbed in lean and obese mice.
RESULTS: We integrated global gene-expression data with phenotypic and genetic segregation analyses to evaluate metabolic pathways associated with obesity. Using two approaches we identified 13 metabolic pathways whose genes are coordinately regulated in association with obesity. Four genomic regions on chromosomes 3, 6, 16, and 19 were found to control the coordinated expression of these pathways. Using criteria that included trait correlation, differential gene expression, and linkage to genomic regions, we identified novel genes potentially associated with the identified pathways.
CONCLUSION: This study demonstrates that genetic and gene-expression data can be integrated to identify pathways associated with clinical traits and their underlying genetic determinants.},
	Author = {Ghazalpour, Anatole and Doss, Sudheer and Sheth, Sonal S and Ingram-Drake, Leslie A and Schadt, Eric E and Lusis, Aldons J and Drake, Thomas A},
	Date-Added = {2016-06-20 22:09:13 +0000},
	Date-Modified = {2016-06-20 22:09:13 +0000},
	Doi = {10.1186/gb-2005-6-7-r59},
	Journal = {Genome Biol},
	Journal-Full = {Genome biology},
	Mesh = {Adipose Tissue; Animals; Body Weight; Chromosome Mapping; Gene Expression Regulation; Genomics; Liver; Mice; Mice, Inbred C57BL; Mice, Inbred DBA; Models, Genetic; Obesity; Oligonucleotide Array Sequence Analysis; Phenotype; Quantitative Trait Loci},
	Number = {7},
	Pages = {R59},
	Pmc = {PMC1175990},
	Pmid = {15998448},
	Pst = {ppublish},
	Title = {Genomic analysis of metabolic pathway gene expression in mice},
	Volume = {6},
	Year = {2005},
	Bdsk-Url-1 = {http://dx.doi.org/10.1186/gb-2005-6-7-r59}}

@article{Tabakoff:2008aa,
	Abstract = {Searches for the identity of genes that influence the levels of alcohol consumption by humans and other animals have often been driven by presupposition of the importance of particular gene products in determining positively or negatively reinforcing effects of ethanol. We have taken an unbiased approach and performed a meta-analysis across three types of mouse populations to correlate brain gene expression with levels of alcohol intake. Our studies, using filtering procedures based on QTL analysis, produced a list of eight candidate genes with highly heritable expression, which could explain a significant amount of the variance in alcohol preference in mice. Using the Allen Brain Atlas for gene expression, we noted that the candidate genes' expression was localized to the olfactory and limbic areas as well as to the orbitofrontal cortex. Informatics techniques and pathway analysis illustrated the role of the candidate genes in neuronal migration, differentiation, and synaptic remodeling. The importance of olfactory cues, learning and memory formation (Pavlovian conditioning), and cortical executive function, for regulating alcohol intake by animals (including humans), is discussed.},
	Author = {Tabakoff, Boris and Saba, Laura and Kechris, Katherina and Hu, Wei and Bhave, Sanjiv V and Finn, Deborah A and Grahame, Nicholas J and Hoffman, Paula L},
	Date-Added = {2016-06-20 22:05:59 +0000},
	Date-Modified = {2016-06-20 22:05:59 +0000},
	Doi = {10.1007/s00335-008-9115-z},
	Journal = {Mamm Genome},
	Journal-Full = {Mammalian genome : official journal of the International Mammalian Genome Society},
	Mesh = {Alcohol Drinking; Animals; Brain; Chromosome Mapping; Food Preferences; Gene Expression Profiling; Male; Meta-Analysis as Topic; Mice; Mice, Inbred C57BL; Mice, Inbred DBA; Mice, Inbred Strains; Oligonucleotide Array Sequence Analysis; Polymorphism, Single Nucleotide; Quantitative Trait Loci},
	Month = {May},
	Number = {5},
	Pages = {352-65},
	Pmc = {PMC2583933},
	Pmid = {18563486},
	Pst = {ppublish},
	Title = {The genomic determinants of alcohol preference in mice},
	Volume = {19},
	Year = {2008},
	Bdsk-Url-1 = {http://dx.doi.org/10.1007/s00335-008-9115-z}}

@article{Li:2016aa,
	Author = {Li, Gen and Shabalin, Andrey A and Rusyn, Ivan},
	Date-Added = {2016-06-20 20:58:16 +0000},
	Date-Modified = {2016-06-20 21:10:41 +0000},
	Journal = {arXiv:1311.2948 [stat.ME]},
	Title = {An Empirical Bayes Approach for Multiple Tissue eQTL Analysis},
	Year = {2016}}

@article{Wolen:2012aa,
	Abstract = {For complex disorders such as alcoholism, identifying the genes linked to these diseases and their specific roles is difficult. Traditional genetic approaches, such as genetic association studies (including genome-wide association studies) and analyses of quantitative trait loci (QTLs) in both humans and laboratory animals already have helped identify some candidate genes. However, because of technical obstacles, such as the small impact of any individual gene, these approaches only have limited effectiveness in identifying specific genes that contribute to complex diseases. The emerging field of systems biology, which allows for analyses of entire gene networks, may help researchers better elucidate the genetic basis of alcoholism, both in humans and in animal models. Such networks can be identified using approaches such as high-throughput molecular profiling (e.g., through microarray-based gene expression analyses) or strategies referred to as genetical genomics, such as the mapping of expression QTLs (eQTLs). Characterization of gene networks can shed light on the biological pathways underlying complex traits and provide the functional context for identifying those genes that contribute to disease development.},
	Author = {Wolen, Aaron R and Miles, Michael F},
	Date-Added = {2016-06-20 17:57:23 +0000},
	Date-Modified = {2016-06-20 17:57:23 +0000},
	Journal = {Alcohol Res},
	Journal-Full = {Alcohol research : current reviews},
	Mesh = {Alcoholism; Animals; Ethanol; Gene Expression; Gene Regulatory Networks; Genetic Predisposition to Disease; Genome-Wide Association Study; Humans; Quantitative Trait Loci},
	Number = {3},
	Pages = {306-17},
	Pmc = {PMC3860407},
	Pmid = {23134046},
	Pst = {ppublish},
	Title = {Identifying gene networks underlying the neurobiology of ethanol and alcoholism},
	Volume = {34},
	Year = {2012}}

@article{Gerrits:2009aa,
	Abstract = {Genetical genomics is a strategy for mapping gene expression variation to expression quantitative trait loci (eQTLs). We performed a genetical genomics experiment in four functionally distinct but developmentally closely related hematopoietic cell populations isolated from the BXD panel of recombinant inbred mouse strains. This analysis allowed us to analyze eQTL robustness/sensitivity across different cellular differentiation states. Although we identified a large number (365) of "static" eQTLs that were consistently active in all four cell types, we found a much larger number (1,283) of "dynamic" eQTLs showing cell-type-dependence. Of these, 140, 45, 531, and 295 were preferentially active in stem, progenitor, erythroid, and myeloid cells, respectively. A detailed investigation of those dynamic eQTLs showed that in many cases the eQTL specificity was associated with expression changes in the target gene. We found no evidence for target genes that were regulated by distinct eQTLs in different cell types, suggesting that large-scale changes within functional regulatory networks are uncommon. Our results demonstrate that heritable differences in gene expression are highly sensitive to the developmental stage of the cell population under study. Therefore, future genetical genomics studies should aim at studying multiple well-defined and highly purified cell types in order to construct as comprehensive a picture of the changing functional regulatory relationships as possible.},
	Author = {Gerrits, Alice and Li, Yang and Tesson, Bruno M and Bystrykh, Leonid V and Weersing, Ellen and Ausema, Albertina and Dontje, Bert and Wang, Xusheng and Breitling, Rainer and Jansen, Ritsert C and de Haan, Gerald},
	Date-Added = {2016-06-17 22:35:39 +0000},
	Date-Modified = {2016-06-17 22:35:39 +0000},
	Doi = {10.1371/journal.pgen.1000692},
	Journal = {PLoS Genet},
	Journal-Full = {PLoS genetics},
	Mesh = {Animals; Blood Cells; Cell Differentiation; Female; Gene Expression Regulation, Developmental; Genetic Markers; Mice; Oligonucleotide Array Sequence Analysis; Quantitative Trait Loci},
	Month = {Oct},
	Number = {10},
	Pages = {e1000692},
	Pmc = {PMC2757904},
	Pmid = {19834560},
	Pst = {ppublish},
	Title = {Expression quantitative trait loci are highly sensitive to cellular differentiation state},
	Volume = {5},
	Year = {2009},
	Bdsk-Url-1 = {http://dx.doi.org/10.1371/journal.pgen.1000692}}

@article{GTEx-Consortium:2013aa,
	Abstract = {Genome-wide association studies have identified thousands of loci for common diseases, but, for the majority of these, the mechanisms underlying disease susceptibility remain unknown. Most associated variants are not correlated with protein-coding changes, suggesting that polymorphisms in regulatory regions probably contribute to many disease phenotypes. Here we describe the Genotype-Tissue Expression (GTEx) project, which will establish a resource database and associated tissue bank for the scientific community to study the relationship between genetic variation and gene expression in human tissues.},
	Author = {{GTEx Consortium}},
	Date-Added = {2016-06-17 15:55:41 +0000},
	Date-Modified = {2016-06-17 15:55:41 +0000},
	Doi = {10.1038/ng.2653},
	Journal = {Nat Genet},
	Journal-Full = {Nature genetics},
	Mesh = {Consensus Development Conferences, NIH as Topic; Gene Expression; Gene Expression Profiling; Genome-Wide Association Study; Government Programs; Humans; Molecular Sequence Annotation; Organ Specificity; Quantitative Trait Loci; Tissue Banks; United States},
	Month = {Jun},
	Number = {6},
	Pages = {580-5},
	Pmc = {PMC4010069},
	Pmid = {23715323},
	Pst = {ppublish},
	Title = {The Genotype-Tissue Expression (GTEx) project},
	Volume = {45},
	Year = {2013},
	Bdsk-Url-1 = {http://dx.doi.org/10.1038/ng.2653}}

@article{Heron:2011aa,
	Abstract = {In the analysis of genome-wide association (GWA) data, the aim is to detect statistical associations between single nucleotide polymorphisms (SNPs) and the disease or trait of interest. These SNPs, or the particular regions of the genome they implicate, are then considered for further study. We demonstrate through a comprehensive simulation study that the inclusion of additional, biologically relevant information through a 2-level empirical Bayes hierachical model framework offers a more robust method of detecting associated SNPs. The empirical Bayes approach is an objective means of analyzing the data without the need for the setting of subjective parameter estimates. This framework gives more stable estimates of effects through a reduction of the variability in the usual effect estimates. We also demonstrate the consequences of including additional information that is not informative and examine power and false-positive rates. We apply the methodology to a number of genome-wide association (GWA) data sets with the inclusion of additional biological information. Our results agree with previous findings and in the case of one data set (Crohn's disease) suggest an additional region of interest.},
	Author = {Heron, Elizabeth A and O'Dushlaine, Colm and Segurado, Ricardo and Gallagher, Louise and Gill, Michael},
	Date-Added = {2016-06-17 15:54:46 +0000},
	Date-Modified = {2016-06-17 15:54:46 +0000},
	Doi = {10.1093/biostatistics/kxq072},
	Journal = {Biostatistics},
	Journal-Full = {Biostatistics (Oxford, England)},
	Mesh = {Arthritis, Rheumatoid; Bayes Theorem; Case-Control Studies; Computer Simulation; Coronary Artery Disease; Crohn Disease; Diabetes Mellitus, Type 2; Genome-Wide Association Study; Genotype; Humans; Models, Genetic; Models, Statistical; Phenotype; Polymorphism, Single Nucleotide},
	Month = {Jul},
	Number = {3},
	Pages = {445-61},
	Pmid = {21252078},
	Pst = {ppublish},
	Title = {Exploration of empirical Bayes hierarchical modeling for the analysis of genome-wide association study data},
	Volume = {12},
	Year = {2011},
	Bdsk-Url-1 = {http://dx.doi.org/10.1093/biostatistics/kxq072}}

@article{Murphy:2007aa,
	Author = {Kevin P. Murphy},
	Date-Added = {2016-06-17 15:51:06 +0000},
	Date-Modified = {2016-06-17 15:54:18 +0000},
	Journal = {Technical Report University of British Columbia},
	Title = {Conjugate Bayesian analysis of the Gaussian distribution},
	Year = {2007}}

@article{Shabalin:2012aa,
	Abstract = {MOTIVATION: Expression quantitative trait loci (eQTL) analysis links variations in gene expression levels to genotypes. For modern datasets, eQTL analysis is a computationally intensive task as it involves testing for association of billions of transcript-SNP (single-nucleotide polymorphism) pair. The heavy computational burden makes eQTL analysis less popular and sometimes forces analysts to restrict their attention to just a small subset of transcript-SNP pairs. As more transcripts and SNPs get interrogated over a growing number of samples, the demand for faster tools for eQTL analysis grows stronger.
RESULTS: We have developed a new software for computationally efficient eQTL analysis called Matrix eQTL. In tests on large datasets, it was 2-3 orders of magnitude faster than existing popular tools for QTL/eQTL analysis, while finding the same eQTLs. The fast performance is achieved by special preprocessing and expressing the most computationally intensive part of the algorithm in terms of large matrix operations. Matrix eQTL supports additive linear and ANOVA models with covariates, including models with correlated and heteroskedastic errors. The issue of multiple testing is addressed by calculating false discovery rate; this can be done separately for cis- and trans-eQTLs.},
	Author = {Shabalin, Andrey A},
	Date-Added = {2016-06-17 15:46:17 +0000},
	Date-Modified = {2016-06-17 15:46:17 +0000},
	Doi = {10.1093/bioinformatics/bts163},
	Journal = {Bioinformatics},
	Journal-Full = {Bioinformatics (Oxford, England)},
	Mesh = {Algorithms; Cystic Fibrosis; Gene Expression; Genotype; Humans; Models, Genetic; Polymorphism, Single Nucleotide; Quantitative Trait Loci; Software},
	Month = {May},
	Number = {10},
	Pages = {1353-8},
	Pmc = {PMC3348564},
	Pmid = {22492648},
	Pst = {ppublish},
	Title = {Matrix eQTL: ultra fast eQTL analysis via large matrix operations},
	Volume = {28},
	Year = {2012},
	Bdsk-Url-1 = {http://dx.doi.org/10.1093/bioinformatics/bts163}}

@article{Chesler:2004aa,
	Author = {Chesler, Elissa J and Lu, Lu and Wang, Jintao and Williams, Robert W and Manly, Kenneth F},
	Date-Added = {2016-06-17 15:45:49 +0000},
	Date-Modified = {2016-06-17 15:45:49 +0000},
	Doi = {10.1038/nn0504-485},
	Journal = {Nat Neurosci},
	Journal-Full = {Nature neuroscience},
	Mesh = {Animals; Behavior; Brain; Chromosome Mapping; Databases, Factual; Gene Expression; Gene Expression Profiling; Gene Expression Regulation; Humans; Information Storage and Retrieval; Online Systems; Receptors, N-Methyl-D-Aspartate},
	Month = {May},
	Number = {5},
	Pages = {485-6},
	Pmid = {15114364},
	Pst = {ppublish},
	Title = {WebQTL: rapid exploratory analysis of gene expression and genetic networks for brain and behavior},
	Volume = {7},
	Year = {2004},
	Bdsk-Url-1 = {http://dx.doi.org/10.1038/nn0504-485}}

@article{Bhave:2007aa,
	Abstract = {BACKGROUND: With the advent of "omics" (e.g. genomics, transcriptomics, proteomics and phenomics), studies can produce enormous amounts of data. Managing this diverse data and integrating with other biological data are major challenges for the bioinformatics community. Comprehensive new tools are needed to store, integrate and analyze the data efficiently.
DESCRIPTION: The PhenoGen Informatics website http://phenogen.uchsc.edu is a comprehensive toolbox for storing, analyzing and integrating microarray data and related genotype and phenotype data. The site is particularly suited for combining QTL and microarray data to search for "candidate" genes contributing to complex traits. In addition, the site allows, if desired by the investigators, sharing of the data. Investigators can conduct "in-silico" microarray experiments using their own and/or "shared" data.
CONCLUSION: The PhenoGen website provides access to tools that can be used for high-throughput data storage, analyses and interpretation of the results. Some of the advantages of the architecture of the website are that, in the future, the present set of tools can be adapted for the analyses of any type of high-throughput "omics" data, and that access to new tools, available in the public domain or developed at PhenoGen, can be easily provided.},
	Author = {Bhave, Sanjiv V and Hornbaker, Cheryl and Phang, Tzu L and Saba, Laura and Lapadat, Razvan and Kechris, Katherina and Gaydos, Jeanette and McGoldrick, Daniel and Dolbey, Andrew and Leach, Sonia and Soriano, Brian and Ellington, Allison and Ellington, Eric and Jones, Kendra and Mangion, Jonathan and Belknap, John K and Williams, Robert W and Hunter, Lawrence E and Hoffman, Paula L and Tabakoff, Boris},
	Date-Added = {2016-06-17 15:45:18 +0000},
	Date-Modified = {2016-06-17 15:45:18 +0000},
	Doi = {10.1186/1471-2156-8-59},
	Journal = {BMC Genet},
	Journal-Full = {BMC genetics},
	Mesh = {Database Management Systems; Databases, Genetic; Gene Expression Profiling; Genomics; Internet; Quantitative Trait Loci},
	Pages = {59},
	Pmc = {PMC2034588},
	Pmid = {17760997},
	Pst = {epublish},
	Title = {The PhenoGen informatics website: tools for analyses of complex traits},
	Volume = {8},
	Year = {2007},
	Bdsk-Url-1 = {http://dx.doi.org/10.1186/1471-2156-8-59}}

@article{Imholte:2013aa,
	Abstract = {MOTIVATION: Recently, mapping studies of expression quantitative loci (eQTL) (where gene expression levels are viewed as quantitative traits) have provided insight into the biology of gene regulation. Bayesian methods provide natural modeling frameworks for analyzing eQTL studies, where information shared across markers and/or genes can increase the power to detect eQTLs. Bayesian approaches tend to be computationally demanding and require specialized software. As a result, most eQTL studies use univariate methods treating each gene independently, leading to suboptimal results.
RESULTS: We present a powerful, computationally optimized and free open-source R package, iBMQ. Our package implements a joint hierarchical Bayesian model where all genes and SNPs are modeled concurrently. Model parameters are estimated using a Markov chain Monte Carlo algorithm. The free and widely used openMP parallel library speeds up computation. Using a mouse cardiac dataset, we show that iBMQ improves the detection of large trans-eQTL hotspots compared with other state-of-the-art packages for eQTL analysis.
AVAILABILITY: The R-package iBMQ is available from the Bioconductor Web site at http://bioconductor.org and runs on Linux, Windows and MAC OS X. It is distributed under the Artistic Licence-2.0 terms.
CONTACT: christian.deschepper@ircm.qc.ca or rgottard@fhcrc.org.
SUPPLEMENTARY INFORMATION: Supplementary data are available at Bioinformatics online.},
	Author = {Imholte, Greg C and Scott-Boyer, Marie-Pier and Labbe, Aur{\'e}lie and Deschepper, Christian F and Gottardo, Raphael},
	Date-Added = {2016-06-17 15:44:53 +0000},
	Date-Modified = {2016-06-17 15:44:53 +0000},
	Doi = {10.1093/bioinformatics/btt485},
	Journal = {Bioinformatics},
	Journal-Full = {Bioinformatics (Oxford, England)},
	Mesh = {Algorithms; Animals; Bayes Theorem; Gene Expression; Markov Chains; Mice; Monte Carlo Method; Polymorphism, Single Nucleotide; Quantitative Trait Loci; Software},
	Month = {Nov},
	Number = {21},
	Pages = {2797-8},
	Pmc = {PMC3799478},
	Pmid = {23958729},
	Pst = {ppublish},
	Title = {iBMQ: a R/Bioconductor package for integrated Bayesian modeling of eQTL data},
	Volume = {29},
	Year = {2013},
	Bdsk-Url-1 = {http://dx.doi.org/10.1093/bioinformatics/btt485}}

@article{Chen:2007aa,
	Abstract = {Genomewide association studies (GWAs) initially investigate hundreds of thousands of single-nucleotide polymorphisms (SNPs), and the most promising SNPs are further evaluated with additional subjects, for replication or a joint analysis. Deciding which SNPs merit follow-up is one of the most crucial aspects of these studies. We present here an approach for selecting the most-promising SNPs that incorporates into a hierarchical model both conventional results and other existing information about the SNPs. The model is developed for general use, its potential value is shown by application, and tools are provided for undertaking hierarchical modeling. By quantitatively harnessing all available information in GWAs, hierarchical modeling may more clearly distinguish true causal variants from noise.},
	Author = {Chen, Gary K and Witte, John S},
	Date-Added = {2016-06-17 15:43:55 +0000},
	Date-Modified = {2016-06-17 15:43:55 +0000},
	Doi = {10.1086/519794},
	Journal = {Am J Hum Genet},
	Journal-Full = {American journal of human genetics},
	Mesh = {Gene Frequency; Genome, Human; Humans; Linkage Disequilibrium; Models, Genetic; Polymorphism, Single Nucleotide},
	Month = {Aug},
	Number = {2},
	Pages = {397-404},
	Pmc = {PMC1950795},
	Pmid = {17668389},
	Pst = {ppublish},
	Title = {Enriching the analysis of genomewide association studies with hierarchical modeling},
	Volume = {81},
	Year = {2007},
	Bdsk-Url-1 = {http://dx.doi.org/10.1086/519794}}

@article{Stephens:2009aa,
	Abstract = {Bayesian statistical methods have recently made great inroads into many areas of science, and this advance is now extending to the assessment of association between genetic variants and disease or other phenotypes. We review these methods, focusing on single-SNP tests in genome-wide association studies. We discuss the advantages of the Bayesian approach over classical (frequentist) approaches in this setting and provide a tutorial on basic analysis steps, including practical guidelines for appropriate prior specification. We demonstrate the use of Bayesian methods for fine mapping in candidate regions, discuss meta-analyses and provide guidance for refereeing manuscripts that contain Bayesian analyses.},
	Author = {Stephens, Matthew and Balding, David J},
	Date-Added = {2016-06-17 15:43:23 +0000},
	Date-Modified = {2016-06-17 15:43:23 +0000},
	Doi = {10.1038/nrg2615},
	Journal = {Nat Rev Genet},
	Journal-Full = {Nature reviews. Genetics},
	Mesh = {Bayes Theorem; Genome-Wide Association Study; Humans; Polymorphism, Single Nucleotide},
	Month = {Oct},
	Number = {10},
	Pages = {681-90},
	Pmid = {19763151},
	Pst = {ppublish},
	Title = {Bayesian statistical methods for genetic association studies},
	Volume = {10},
	Year = {2009},
	Bdsk-Url-1 = {http://dx.doi.org/10.1038/nrg2615}}

@article{Stegle:2010aa,
	Abstract = {Gene expression measurements are influenced by a wide range of factors, such as the state of the cell, experimental conditions and variants in the sequence of regulatory regions. To understand the effect of a variable of interest, such as the genotype of a locus, it is important to account for variation that is due to confounding causes. Here, we present VBQTL, a probabilistic approach for mapping expression quantitative trait loci (eQTLs) that jointly models contributions from genotype as well as known and hidden confounding factors. VBQTL is implemented within an efficient and flexible inference framework, making it fast and tractable on large-scale problems. We compare the performance of VBQTL with alternative methods for dealing with confounding variability on eQTL mapping datasets from simulations, yeast, mouse, and human. Employing Bayesian complexity control and joint modelling is shown to result in more precise estimates of the contribution of different confounding factors resulting in additional associations to measured transcript levels compared to alternative approaches. We present a threefold larger collection of cis eQTLs than previously found in a whole-genome eQTL scan of an outbred human population. Altogether, 27% of the tested probes show a significant genetic association in cis, and we validate that the additional eQTLs are likely to be real by replicating them in different sets of individuals. Our method is the next step in the analysis of high-dimensional phenotype data, and its application has revealed insights into genetic regulation of gene expression by demonstrating more abundant cis-acting eQTLs in human than previously shown. Our software is freely available online at http://www.sanger.ac.uk/resources/software/peer/.},
	Author = {Stegle, Oliver and Parts, Leopold and Durbin, Richard and Winn, John},
	Date-Added = {2016-06-17 15:42:00 +0000},
	Date-Modified = {2016-06-17 15:42:00 +0000},
	Doi = {10.1371/journal.pcbi.1000770},
	Journal = {PLoS Comput Biol},
	Journal-Full = {PLoS computational biology},
	Mesh = {Animals; Bayes Theorem; Databases, Genetic; Gene Expression; Humans; Internet; Markov Chains; Mice; Models, Genetic; Models, Statistical; Phenotype; Quantitative Trait Loci; Reproducibility of Results; Software; Yeasts},
	Month = {May},
	Number = {5},
	Pages = {e1000770},
	Pmc = {PMC2865505},
	Pmid = {20463871},
	Pst = {epublish},
	Title = {A Bayesian framework to account for complex non-genetic factors in gene expression levels greatly increases power in eQTL studies},
	Volume = {6},
	Year = {2010},
	Bdsk-Url-1 = {http://dx.doi.org/10.1371/journal.pcbi.1000770}}

@article{Veyrieras:2008aa,
	Abstract = {Recent studies of the HapMap lymphoblastoid cell lines have identified large numbers of quantitative trait loci for gene expression (eQTLs). Reanalyzing these data using a novel Bayesian hierarchical model, we were able to create a surprisingly high-resolution map of the typical locations of sites that affect mRNA levels in cis. Strikingly, we found a strong enrichment of eQTLs in the 250 bp just upstream of the transcription end site (TES), in addition to an enrichment around the transcription start site (TSS). Most eQTLs lie either within genes or close to genes; for example, we estimate that only 5% of eQTLs lie more than 20 kb upstream of the TSS. After controlling for position effects, SNPs in exons are approximately 2-fold more likely than SNPs in introns to be eQTLs. Our results suggest an important role for mRNA stability in determining steady-state mRNA levels, and highlight the potential of eQTL mapping as a high-resolution tool for studying the determinants of gene regulation.},
	Author = {Veyrieras, Jean-Baptiste and Kudaravalli, Sridhar and Kim, Su Yeon and Dermitzakis, Emmanouil T and Gilad, Yoav and Stephens, Matthew and Pritchard, Jonathan K},
	Date-Added = {2016-06-17 15:41:32 +0000},
	Date-Modified = {2016-06-17 15:41:32 +0000},
	Doi = {10.1371/journal.pgen.1000214},
	Journal = {PLoS Genet},
	Journal-Full = {PLoS genetics},
	Mesh = {Bayes Theorem; Chromosome Mapping; Databases, Genetic; Gene Expression Regulation; Genetic Complementation Test; Genome, Human; Humans; Introns; Models, Genetic; Polymorphism, Single Nucleotide; Quantitative Trait Loci; RNA Stability; RNA, Messenger; Terminator Regions, Genetic; Transcription Initiation Site},
	Month = {Oct},
	Number = {10},
	Pages = {e1000214},
	Pmc = {PMC2556086},
	Pmid = {18846210},
	Pst = {ppublish},
	Title = {High-resolution mapping of expression-QTLs yields insight into human gene regulation},
	Volume = {4},
	Year = {2008},
	Bdsk-Url-1 = {http://dx.doi.org/10.1371/journal.pgen.1000214}}

@article{Scott-Boyer:2012aa,
	Abstract = {Recently, expression quantitative loci (eQTL) mapping studies, where expression levels of thousands of genes are viewed as quantitative traits, have been used to provide greater insight into the biology of gene regulation. Originally, eQTLs were detected by applying standard QTL detection tools (using a "one gene at-a-time" approach), but this method ignores many possible interactions between genes. Several other methods have proposed to overcome these limitations, but each of them has some specific disadvantages. In this paper, we present an integrated hierarchical Bayesian model that jointly models all genes and SNPs to detect eQTLs. We propose a model (named iBMQ) that is specifically designed to handle a large number G of gene expressions, a large number S of regressors (genetic markers) and a small number n of individuals in what we call a ``large G, large S, small n'' paradigm. This method incorporates genotypic and gene expression data into a single model while 1) specifically coping with the high dimensionality of eQTL data (large number of genes), 2) borrowing strength from all gene expression data for the mapping procedures, and 3) controlling the number of false positives to a desirable level. To validate our model, we have performed simulation studies and showed that it outperforms other popular methods for eQTL detection, including QTLBIM, R-QTL, remMap and M-SPLS. Finally, we used our model to analyze a real expression dataset obtained in a panel of mice BXD Recombinant Inbred (RI) strains. Analysis of these data with iBMQ revealed the presence of multiple hotspots showing significant enrichment in genes belonging to one or more annotation categories.},
	Author = {Scott-Boyer, Marie Pier and Imholte, Gregory C and Tayeb, Arafat and Labbe, Aurelie and Deschepper, Christian F and Gottardo, Raphael},
	Date-Added = {2016-06-17 15:41:13 +0000},
	Date-Modified = {2016-06-17 15:41:13 +0000},
	Doi = {10.1515/1544-6115.1760},
	Journal = {Stat Appl Genet Mol Biol},
	Journal-Full = {Statistical applications in genetics and molecular biology},
	Mesh = {Algorithms; Animals; Bayes Theorem; Chromosome Mapping; Computer Simulation; Gene Expression Regulation; Mice; Mice, Inbred Strains; Models, Genetic; Models, Theoretical; Polymorphism, Single Nucleotide; Quantitative Trait Loci; Regression Analysis},
	Number = {4},
	Pmc = {PMC4627701},
	Pmid = {22850063},
	Pst = {epublish},
	Title = {An integrated hierarchical Bayesian model for multivariate eQTL mapping},
	Volume = {11},
	Year = {2012},
	Bdsk-Url-1 = {http://dx.doi.org/10.1515/1544-6115.1760}}

@article{Rosenthal:2007aa,
	Abstract = {The laboratory mouse is widely considered the model organism of choice for studying the diseases of humans, with whom they share 99% of their genes. A distinguished history of mouse genetic experimentation has been further advanced by the development of powerful new tools to manipulate the mouse genome. The recent launch of several international initiatives to analyse the function of all mouse genes through mutagenesis, molecular analysis and phenotyping underscores the utility of the mouse for translating the information stored in the human genome into increasingly accurate models of human disease.},
	Author = {Rosenthal, Nadia and Brown, Steve},
	Date-Added = {2016-06-17 15:40:00 +0000},
	Date-Modified = {2016-06-17 15:40:00 +0000},
	Doi = {10.1038/ncb437},
	Journal = {Nat Cell Biol},
	Journal-Full = {Nature cell biology},
	Mesh = {Animals; Animals, Genetically Modified; Disease Models, Animal; Genome; Humans; Mice; Mutation},
	Month = {Sep},
	Number = {9},
	Pages = {993-9},
	Pmid = {17762889},
	Pst = {ppublish},
	Title = {The mouse ascending: perspectives for human-disease models},
	Volume = {9},
	Year = {2007},
	Bdsk-Url-1 = {http://dx.doi.org/10.1038/ncb437}}

@article{Rockman:2006aa,
	Abstract = {A new field of genetic analysis of global gene expression has emerged in recent years, driven by the realization that traditional techniques of linkage and association analysis can be applied to thousands of transcript levels measured by microarrays. Genetic dissection of transcript abundance has shed light on the architecture of quantitative traits, provided a new approach for connecting DNA sequence variation with phenotypic variation, and improved our understanding of transcriptional regulation and regulatory variation.},
	Author = {Rockman, Matthew V and Kruglyak, Leonid},
	Date-Added = {2016-06-17 15:39:33 +0000},
	Date-Modified = {2016-06-17 15:39:33 +0000},
	Doi = {10.1038/nrg1964},
	Journal = {Nat Rev Genet},
	Journal-Full = {Nature reviews. Genetics},
	Mesh = {Amino Acid Sequence; Animals; Fungal Proteins; Gene Expression; Genetic Techniques; Genetic Variation; Humans; Molecular Sequence Data; Quantitative Trait Loci; Sequence Homology, Amino Acid; Transcription, Genetic; Yeasts},
	Month = {Nov},
	Number = {11},
	Pages = {862-72},
	Pmid = {17047685},
	Pst = {ppublish},
	Title = {Genetics of global gene expression},
	Volume = {7},
	Year = {2006},
	Bdsk-Url-1 = {http://dx.doi.org/10.1038/nrg1964}}

@article{Nica:2013aa,
	Abstract = {The last few years have seen the development of large efforts for the analysis of genome function, especially in the context of genome variation. One of the most prominent directions has been the extensive set of studies on expression quantitative trait loci (eQTLs), namely, the discovery of genetic variants that explain variation in gene expression levels. Such studies have offered promise not just for the characterization of functional sequence variation but also for the understanding of basic processes of gene regulation and interpretation of genome-wide association studies. In this review, we discuss some of the key directions of eQTL research and its implications.},
	Author = {Nica, Alexandra C and Dermitzakis, Emmanouil T},
	Date-Added = {2016-06-17 15:38:12 +0000},
	Date-Modified = {2016-06-17 15:38:12 +0000},
	Doi = {10.1098/rstb.2012.0362},
	Journal = {Philos Trans R Soc Lond B Biol Sci},
	Journal-Full = {Philosophical transactions of the Royal Society of London. Series B, Biological sciences},
	Keywords = {expression quantitative trait loci; genetics; regulation},
	Mesh = {Chromosomes, Human; Gene Expression Regulation; Gene Frequency; Gene Regulatory Networks; Genetic Predisposition to Disease; Genetics, Population; Genome, Human; Genotype; Humans; Polymorphism, Single Nucleotide; Quantitative Trait Loci; Regulatory Sequences, Nucleic Acid},
	Number = {1620},
	Pages = {20120362},
	Pmc = {PMC3682727},
	Pmid = {23650636},
	Pst = {epublish},
	Title = {Expression quantitative trait loci: present and future},
	Volume = {368},
	Year = {2013},
	Bdsk-Url-1 = {http://dx.doi.org/10.1098/rstb.2012.0362}}

@article{Cookson:2009aa,
	Abstract = {Variation in gene expression is an important mechanism underlying susceptibility to complex disease. The simultaneous genome-wide assay of gene expression and genetic variation allows the mapping of the genetic factors that underpin individual differences in quantitative levels of expression (expression QTLs; eQTLs). The availability of systematically generated eQTL information could provide immediate insight into a biological basis for disease associations identified through genome-wide association (GWA) studies, and can help to identify networks of genes involved in disease pathogenesis. Although there are limitations to current eQTL maps, understanding of disease will be enhanced with novel technologies and international efforts that extend to a wide range of new samples and tissues.},
	Author = {Cookson, William and Liang, Liming and Abecasis, Gon{\c c}alo and Moffatt, Miriam and Lathrop, Mark},
	Date-Added = {2016-06-17 15:36:07 +0000},
	Date-Modified = {2016-06-17 15:36:07 +0000},
	Doi = {10.1038/nrg2537},
	Journal = {Nat Rev Genet},
	Journal-Full = {Nature reviews. Genetics},
	Mesh = {Animals; Disease; Genetic Variation; Genome-Wide Association Study; Humans; Quantitative Trait Loci},
	Month = {Mar},
	Number = {3},
	Pages = {184-94},
	Pmc = {PMC4550035},
	Pmid = {19223927},
	Pst = {ppublish},
	Title = {Mapping complex disease traits with global gene expression},
	Volume = {10},
	Year = {2009},
	Bdsk-Url-1 = {http://dx.doi.org/10.1038/nrg2537}}

@manual{RStudio:2015aa,
	Address = {Boston, MA},
	Author = {{ RStudio Team}},
	Organization = {RStudio, Inc.},
	Title = {RStudio: Integrated Development Environment for R},
	Url = {http://www.rstudio.com/},
	Year = {2015},
	Bdsk-Url-1 = {http://www.rstudio.com/}}

@book{Wickham:2009aa,
	Author = {Hadley Wickham},
	Isbn = {978-0-387-98140-6},
	Publisher = {Springer-Verlag New York},
	Title = {ggplot2: Elegant Graphics for Data Analysis},
	Url = {http://ggplot2.org},
	Year = {2009},
	Bdsk-Url-1 = {http://ggplot2.org}}

@manual{Rmetrics:2014aa,
	Author = {Rmetrics Core Team and Diethelm Wuertz and Tobias Setz and Yohan Chalabi},
	Note = {R package version 3011.87},
	Title = {fBasics: Rmetrics - Markets and Basic Statistics},
	Url = {https://CRAN.R-project.org/package=fBasics},
	Year = {2014},
	Bdsk-Url-1 = {https://CRAN.R-project.org/package=fBasics}}

@manual{Dahl:2016aa,
	Author = {David B. Dahl},
	Note = {R package version 1.8-2},
	Title = {xtable: Export Tables to LaTeX or HTML},
	Url = {https://CRAN.R-project.org/package=xtable},
	Year = {2016},
	Bdsk-Url-1 = {https://CRAN.R-project.org/package=xtable}}

@manual{Jurasinski:2014aa,
	Author = {Gerald Jurasinski and Franziska Koebsch and Anke Guenther and Sascha Beetz},
	Note = {R package version 0.3-0},
	Title = {flux: Flux rate calculation from dynamic closed chamber measurements},
	Url = {https://CRAN.R-project.org/package=flux},
	Year = {2014},
	Bdsk-Url-1 = {https://CRAN.R-project.org/package=flux}}

@book{gelman2014bayesian,
	Author = {Gelman, Andrew and Carlin, John B and Stern, Hal S and Rubin, Donald B},
	Publisher = {Chapman \& Hall/CRC Boca Raton, FL, USA},
	Title = {Bayesian data analysis},
	Volume = {2},
	Year = {2014}}

@article{pROC:2011,
	Author = {Xavier Robin and Natacha Turck and Alexandre Hainard and Natalia Tiberti and Fr{\'e}d{\'e}rique Lisacek and Jean-Charles Sanchez and Markus M{\"u}ller},
	Journal = {BMC Bioinformatics},
	Pages = {77},
	Title = {pROC: an open-source package for R and S+ to analyze and compare ROC curves},
	Volume = {12},
	Year = {2011}}

@article{plyr:2011,
	Author = {Hadley Wickham},
	Journal = {Journal of Statistical Software},
	Number = {1},
	Pages = {1--29},
	Title = {The Split-Apply-Combine Strategy for Data Analysis},
	Url = {http://www.jstatsoft.org/v40/i01/},
	Volume = {40},
	Year = {2011},
	Bdsk-Url-1 = {http://www.jstatsoft.org/v40/i01/}}

@manual{data.table:2011,
	Author = {M Dowle and A Srinivasan and T Short and S Lianoglou with contributions from R Saporta and E Antonyan},
	Note = {R package version 1.9.6},
	Title = {data.table: Extension of Data.frame},
	Url = {https://CRAN.R-project.org/package=data.table},
	Year = {2015},
	Bdsk-Url-1 = {https://CRAN.R-project.org/package=data.table}}

@Article{lme4:2015,
    title = {Fitting Linear Mixed-Effects Models Using {lme4}},
    author = {Douglas Bates and Martin M{\"a}chler and Ben Bolker and
      Steve Walker},
    journal = {Journal of Statistical Software},
    year = {2015},
    volume = {67},
    number = {1},
    pages = {1--48},
    doi = {10.18637/jss.v067.i01},
  }
  
 @Article{lsmeans:2016,
    title = {Least-Squares Means: The {R} Package {lsmeans}},
    author = {Russell V. Lenth},
    journal = {Journal of Statistical Software},
    year = {2016},
    volume = {69},
    number = {1},
    pages = {1--33},
    doi = {10.18637/jss.v069.i01},
  } 
  
  
  
  % This file was created with JabRef 2.9.2.
% Encoding: MacRoman


@article{mixomics,
	Abstract = {The advent of high throughput technologies has led to a wealth of publicly available `omics data coming from different sources, such as transcriptomics, proteomics, metabolomics. Combining such large-scale biological data sets can lead to the discovery of important biological insights, provided that relevant information can be extracted in a holistic manner. Current statistical approaches have been focusing on identifying small subsets of molecules (a `molecular signature') to explain or predict biological conditions, but mainly for a single type of `omics. In addition, commonly used methods are univariate and consider each biological feature independently. We introduce mixOmics, an R package dedicated to the multivariate analysis of biological data sets with a specific focus on data exploration, dimension reduction and visualisation. By adopting a systems biology approach, the toolkit provides a wide range of methods that statistically integrate several data sets at once to probe relationships between heterogeneous `omics data sets. Our recent methods extend Projection to Latent Structure (PLS) models for discriminant analysis, for data integration across multiple `omics data or across independent studies, and for the identification of molecular signatures. We illustrate our latest mixOmics integrative frameworks for the multivariate analyses of `omics data available from the package.},
	Author = {Rohart, Florian AND Gautier, Beno{\^\i}t AND Singh, Amrit AND L{\^e} Cao, Kim-Anh},
	Doi = {10.1371/journal.pcbi.1005752},
	Journal = {PLOS Computational Biology},
	Month = {11},
	Number = {11},
	Pages = {1-19},
	Publisher = {Public Library of Science},
	Title = {mixOmics: An R package for `omics feature selection and multiple data integration},
	Url = {https://doi.org/10.1371/journal.pcbi.1005752},
	Volume = {13},
	Year = {2017},
	Bdsk-Url-1 = {https://doi.org/10.1371/journal.pcbi.1005752},
	Bdsk-Url-2 = {http://dx.doi.org/10.1371/journal.pcbi.1005752}}


@article{vaske2010,
    author = {Vaske, Charles J. and Szeto, Christopher and Haussler, David and Earl, Dent and Sanborn, J. Zachary and Zhu, Jingchun and Stuart, Joshua M. and Benz, Stephen C.},
    title = "{Inference of patient-specific pathway activities from multi-dimensional cancer genomics data using PARADIGM}",
    journal = {Bioinformatics},
    volume = {26},
    number = {12},
    pages = {i237-i245},
    year = {2010},
    month = {06},
    abstract = "{Motivation: High-throughput data is providing a comprehensive view of the molecular changes in cancer tissues. New technologies allow for the simultaneous genome-wide assay of the state of genome copy number variation, gene expression, DNA methylation and epigenetics of tumor samples and cancer cell lines.Analyses of current data sets find that genetic alterations between patients can differ but often involve common pathways. It is therefore critical to identify relevant pathways involved in cancer progression and detect how they are altered in different patients.Results: We present a novel method for inferring patient-specific genetic activities incorporating curated pathway interactions among genes. A gene is modeled by a factor graph as a set of interconnected variables encoding the expression and known activity of a gene and its products, allowing the incorporation of many types of omic data as evidence. The method predicts the degree to which a pathway's activities (e.g. internal gene states, interactions or high-level ?outputs?) are altered in the patient using probabilistic inference.Compared with a competing pathway activity inference approach called SPIA, our method identifies altered activities in cancer-related pathways with fewer false-positives in both a glioblastoma multiform (GBM) and a breast cancer dataset. PARADIGM identified consistent pathway-level activities for subsets of the GBM patients that are overlooked when genes are considered in isolation. Further, grouping GBM patients based on their significant pathway perturbations divides them into clinically-relevant subgroups having significantly different survival outcomes. These findings suggest that therapeutics might be chosen that target genes at critical points in the commonly perturbed pathway(s) of a group of patients.Availability:Source code available at http://sbenz.github.com/ParadigmContact:jstuart@soe.ucsc.eduSupplementary information:Supplementary data are available at Bioinformatics online.}",
    issn = {1367-4803},
    doi = {10.1093/bioinformatics/btq182},
    url = {https://dx.doi.org/10.1093/bioinformatics/btq182},
    eprint = {http://oup.prod.sis.lan/bioinformatics/article-pdf/26/12/i237/16893608/btq182.pdf},
}


@article{boulesteix2017,
	Abstract = {As modern biotechnologies advance, it has become increasingly frequent that different modalities of high-dimensional molecular data (termed "omics" data in this paper), such as gene expression, methylation, and copy number, are collected from the same patient cohort to predict the clinical outcome. While prediction based on omics data has been widely studied in the last fifteen years, little has been done in the statistical literature on the integration of multiple omics modalities to select a subset of variables for prediction, which is a critical task in personalized medicine. In this paper, we propose a simple penalized regression method to address this problem by assigning different penalty factors to different data modalities for feature selection and prediction. The penalty factors can be chosen in a fully data-driven fashion by cross-validation or by taking practical considerations into account. In simulation studies, we compare the prediction performance of our approach, called IPF-LASSO (Integrative LASSO with Penalty Factors) and implemented in the R package ipflasso, with the standard LASSO and sparse group LASSO. The use of IPF-LASSO is also illustrated through applications to two real-life cancer datasets. All data and codes are available on the companion website to ensure reproducibility.},
	An = {28546826},
	Author = {Boulesteix, Anne-Laure and De Bin, Riccardo and Jiang, Xiaoyu and Fuchs, Mathias},
	Date-Added = {2019-02-01 00:14:15 +0000},
	Date-Modified = {2019-02-01 00:14:15 +0000},
	Db = {PubMed},
	Doi = {10.1155/2017/7691937},
	Et = {2017/05/04},
	Isbn = {1748-6718; 1748-670X},
	J1 = {Comput Math Methods Med},
	Journal = {Computational and Mathematical Methods in Medicine},
	L2 = {https://www.ncbi.nlm.nih.gov/pmc/PMC5435977/},
	Pages = {7691937; 7691937--7691937},
	Publisher = {Hindawi},
	Title = {IPF-LASSO: Integrative L(1)-Penalized Regression with Penalty Factors for Prediction Based on Multi-Omics Data},
	Ty = {JOUR},
	U1 = {28546826{$[$}pmid{$]$}},
	U2 = {PMC5435977{$[$}pmcid{$]$}},
	Url = {https://www.ncbi.nlm.nih.gov/pubmed/28546826},
	Volume = {2017},
	Year = {2017},
	Bdsk-Url-1 = {https://www.ncbi.nlm.nih.gov/pubmed/28546826},
	Bdsk-Url-2 = {http://dx.doi.org/10.1155/2017/7691937}}


@Article{oliveira2018,
author="Oliveira, Gabriella B.
and Regitano, Luciana C. A.
and Cesar, Aline S. M.
and Reecy, James M.
and Degaki, Karina Y.
and Poleti, Mirele D.
and Fel{\'i}cio, Andrezza M.
and Koltes, James E.
and Coutinho, Luiz L.",
title="Integrative analysis of microRNAs and mRNAs revealed regulation of composition and metabolism in Nelore cattle",
journal="BMC Genomics",
year="2018",
month="Feb",
day="07",
volume="19",
number="1",
pages="126",
abstract="The amount of intramuscular fat can influence the sensory characteristics and nutritional value of beef, thus the selection of animals with adequate fat deposition is important to the consumer. There is growing knowledge about the genes and pathways that control the biological processes involved in fat deposition in muscle. MicroRNAs (miRNAs) belong to a well-conserved class of non-coding small RNAs that modulate gene expression across a range of biological functions in animal development and physiology. The aim of this study was to identify differentially expressed (DE) miRNAs, regulatory candidate genes and co-expression networks related to intramuscular fat (IMF) deposition. To achieve this, we used mRNA and miRNA expression data from the Longissimus dorsi muscle of 30 Nelore steers with high (H) and low (L) genomic estimated breeding values (GEBV) for IMF deposition.",
issn="1471-2164",
doi="10.1186/s12864-018-4514-3",
url="https://doi.org/10.1186/s12864-018-4514-3"
}

@article{li2017,
	Abstract = {In contrast to protein-coding genes, long-noncoding RNAs (lncRNAs) are much less well understood, despite increasing evidence indicating a wide range of their biological functions, and possible roles in various cancers. Based on public RNA-seq datasets of four solid cancer types, we here utilize Weighted Correlation Network Analysis (WGCNA) to propose a strategy for exploring the functions of lncRNAs altered in more than two cancer types, which we call onco-lncRNAs. Results indicate that cancer-expressed lncRNAs show high tissue specificity and are weakly expressed, more so than protein-coding genes. Most of the 236 onco-lncRNAs we identified have not been reported to have associations with cancers before. Our analysis exploits co-expression network to reveal that onco-lncRNAs likely play key roles in the multistep development of human cancers, covering a wide range of functions in genome stability maintenance, signaling, cell adhesion and motility, morphogenesis, cell cycle, immune and inflammatory response. These observations contribute to a more comprehensive understanding of cancer-associated lncRNAs, while demonstrating a novel and efficient strategy for subsequent functional studies of lncRNAs.},
	Author = {Li, Suqing and Li, Bin and Zheng, Yuanting and Li, Menglong and Shi, Leming and Pu, Xuemei},
	Da = {2017/04/07},
	Date-Added = {2019-01-31 23:59:16 +0000},
	Date-Modified = {2019-01-31 23:59:16 +0000},
	Doi = {10.1038/s41598-017-00856-8},
	Id = {Li2017},
	Isbn = {2045-2322},
	Journal = {Scientific Reports},
	Number = {1},
	Pages = {754},
	Title = {Exploring functions of long noncoding RNAs across multiple cancers through co-expression network},
	Ty = {JOUR},
	Url = {https://doi.org/10.1038/s41598-017-00856-8},
	Volume = {7},
	Year = {2017},
	Bdsk-Url-1 = {https://doi.org/10.1038/s41598-017-00856-8},
	Bdsk-Url-2 = {http://dx.doi.org/10.1038/s41598-017-00856-8}}


@article{saelens2018,
	Abstract = {A critical step in the analysis of large genome-wide gene expression datasets is the use of module detection methods to group genes into co-expression modules. Because of limitations of classical clustering methods, numerous alternative module detection methods have been proposed, which improve upon clustering by handling co-expression in only a subset of samples, modelling the regulatory network, and/or allowing overlap between modules. In this study we use known regulatory networks to do a comprehensive and robust evaluation of these different methods. Overall, decomposition methods outperform all other strategies, while we do not find a clear advantage of biclustering and network inference-based approaches on large gene expression datasets. Using our evaluation workflow, we also investigate several practical aspects of module detection, such as parameter estimation and the use of alternative similarity measures, and conclude with recommendations for the further development of these methods.},
	Author = {Saelens, Wouter and Cannoodt, Robrecht and Saeys, Yvan},
	Da = {2018/03/15},
	Date-Added = {2019-01-31 23:57:40 +0000},
	Date-Modified = {2019-01-31 23:57:40 +0000},
	Doi = {10.1038/s41467-018-03424-4},
	Id = {Saelens2018},
	Isbn = {2041-1723},
	Journal = {Nature Communications},
	Number = {1},
	Pages = {1090},
	Title = {A comprehensive evaluation of module detection methods for gene expression data},
	Ty = {JOUR},
	Url = {https://doi.org/10.1038/s41467-018-03424-4},
	Volume = {9},
	Year = {2018},
	Bdsk-Url-1 = {https://doi.org/10.1038/s41467-018-03424-4},
	Bdsk-Url-2 = {http://dx.doi.org/10.1038/s41467-018-03424-4}}


@article{wang2014,
	Author = {Wang, Bo and Mezlini, Aziz M and Demir, Feyyaz and Fiume, Marc and Tu, Zhuowen and Brudno, Michael and Haibe-Kains, Benjamin and Goldenberg, Anna},
	Date = {2014/01/26/online},
	Date-Added = {2019-01-31 23:56:56 +0000},
	Date-Modified = {2019-01-31 23:56:56 +0000},
	Day = {26},
	Journal = {Nature Methods},
	L3 = {10.1038/nmeth.2810; https://www.nature.com/articles/nmeth.2810#supplementary-information},
	M3 = {Article},
	Month = {01},
	Pages = {333-7},
	Publisher = {Nature Publishing Group, a division of Macmillan Publishers Limited. All Rights Reserved. SN  -},
	Title = {Similarity network fusion for aggregating data types on a genomic scale},
	Ty = {JOUR},
	Url = {https://doi.org/10.1038/nmeth.2810},
	Volume = {11},
	Year = {2014},
	Bdsk-Url-1 = {https://doi.org/10.1038/nmeth.2810}}


@article{miao2016,
	Author = {Miao, Xiangyang and Luo, Qingmiao and Zhao, Huijing and Qin, Xiaoyu},
	Date = {2016/10/12/online},
	Date-Added = {2019-01-31 23:56:25 +0000},
	Date-Modified = {2019-01-31 23:56:25 +0000},
	Day = {12},
	Journal = {Scientific Reports},
	L3 = {10.1038/srep35299; https://www.nature.com/articles/srep35299#supplementary-information},
	M3 = {Article},
	Month = {10},
	Pages = {35299 EP  -},
	Publisher = {The Author(s) SN  -},
	Title = {Ovarian transcriptomic study reveals the differential regulation of miRNAs and lncRNAs related to fecundity in different sheep},
	Ty = {JOUR},
	Url = {https://doi.org/10.1038/srep35299},
	Volume = {6},
	Year = {2016},
	Bdsk-Url-1 = {https://doi.org/10.1038/srep35299}}


@article{broom2012,
    author = {Broom, Bradley M. and Manyam, Ganiraju and Morris, Jeffrey S. and Do, Kim-Anh and Baladandayuthapani, Veerabhadran and Wang, Wenting},
    title = "{iBAG: integrative Bayesian analysis of high-dimensional multiplatform genomics data}",
    journal = {Bioinformatics},
    volume = {29},
    number = {2},
    pages = {149-159},
    year = {2012},
    month = {11},
    abstract = "{Motivation: Analyzing data from multi-platform genomics experiments combined with patients? clinical outcomes helps us understand the complex biological processes that characterize a disease, as well as how these processes relate to the development of the disease. Current data integration approaches are limited in that they do not consider the fundamental biological relationships that exist among the data obtained from different platforms.Statistical Model: We propose an integrative Bayesian analysis of genomics data (iBAG) framework for identifying important genes/biomarkers that are associated with clinical outcome. This framework uses hierarchical modeling to combine the data obtained from multiple platforms into one model.Results: We assess the performance of our methods using several synthetic and real examples. Simulations show our integrative methods to have higher power to detect disease-related genes than non-integrative methods. Using the Cancer Genome Atlas glioblastoma dataset, we apply the iBAG model to integrate gene expression and methylation data to study their associations with patient survival. Our proposed method discovers multiple methylation-regulated genes that are related to patient survival, most of which have important biological functions in other diseases but have not been previously studied in glioblastoma.Availability:http://odin.mdacc.tmc.edu/?vbaladan/.Contact:veera@mdanderson.orgSupplementary information:Supplementary data are available at Bioinformatics online.}",
    issn = {1367-4803},
    doi = {10.1093/bioinformatics/bts655},
    url = {https://dx.doi.org/10.1093/bioinformatics/bts655},
    eprint = {http://oup.prod.sis.lan/bioinformatics/article-pdf/29/2/149/17122935/bts655.pdf},
}

@Article{kim2013,
author="Kim, Dokyoon
and Li, Ruowang
and Dudek, Scott M.
and Ritchie, Marylyn D.",
title="ATHENA: Identifying interactions between different levels of genomic data associated with cancer clinical outcomes using grammatical evolution neural network",
journal="BioData Mining",
year="2013",
month="Dec",
day="20",
volume="6",
number="1",
pages="23",
abstract="Gene expression profiles have been broadly used in cancer research as a diagnostic or prognostic signature for the clinical outcome prediction such as stage, grade, metastatic status, recurrence, and patient survival, as well as to potentially improve patient management. However, emerging evidence shows that gene expression-based prediction varies between independent data sets. One possible explanation of this effect is that previous studies were focused on identifying genes with large main effects associated with clinical outcomes. Thus, non-linear interactions without large individual main effects would be missed. The other possible explanation is that gene expression as a single level of genomic data is insufficient to explain the clinical outcomes of interest since cancer can be dysregulated by multiple alterations through genome, epigenome, transcriptome, and proteome levels. In order to overcome the variability of diagnostic or prognostic predictors from gene expression alone and to increase its predictive power, we need to integrate multi-levels of genomic data and identify interactions between them associated with clinical outcomes.",
issn="1756-0381",
doi="10.1186/1756-0381-6-23",
url="https://doi.org/10.1186/1756-0381-6-23"
}


@Article{mckenzie2016,
author="McKenzie, Andrew T.
and Katsyv, Igor
and Song, Won-Min
and Wang, Minghui
and Zhang, Bin",
title="DGCA: A comprehensive R package for Differential Gene Correlation Analysis",
journal="BMC Systems Biology",
year="2016",
month="Nov",
day="15",
volume="10",
number="1",
pages="106",
abstract="Dissecting the regulatory relationships between genes is a critical step towards building accurate predictive models of biological systems. A powerful approach towards this end is to systematically study the differences in correlation between gene pairs in more than one distinct condition.",
issn="1752-0509",
doi="10.1186/s12918-016-0349-1",
url="https://doi.org/10.1186/s12918-016-0349-1"
}


@Article{tesson2010,
author="Tesson, Bruno M.
and Breitling, Rainer
and Jansen, Ritsert C.",
title="DiffCoEx: a simple and sensitive method to find differentially coexpressed gene modules",
journal="BMC Bioinformatics",
year="2010",
month="Oct",
day="06",
volume="11",
number="1",
pages="497",
abstract="Large microarray datasets have enabled gene regulation to be studied through coexpression analysis. While numerous methods have been developed for identifying differentially expressed genes between two conditions, the field of differential coexpression analysis is still relatively new. More specifically, there is so far no sensitive and untargeted method to identify gene modules (also known as gene sets or clusters) that are differentially coexpressed between two conditions. Here, sensitive and untargeted means that the method should be able to construct de novo modules by grouping genes based on shared, but subtle, differential correlation patterns.",
issn="1471-2105",
doi="10.1186/1471-2105-11-497",
url="https://doi.org/10.1186/1471-2105-11-497"
}


@article{lock2013,
 ISSN = {19326157},
 URL = {http://www.jstor.org/stable/23566521},
 abstract = {Research in several fields now requires the analysis of data sets in which multiple high-dimensional types of data are available for a common set of objects. In particular, The Cancer Genome Atlas (TCGA) includes data from several diverse genomic technologies on the same cancerous tumor samples. In this paper we introduce Joint and Individual Variation Explained (JIVE), a general decomposition of variation for the integrated analysis of such data sets. The decomposition consists of three terms: a low-rank approximation capturing joint variation across data types, low-rank approximations for structured variation individual to each data type, and residual noise. JIVE quantifies the amount of joint variation between data types, reduces the dimensionality of the data and provides new directions for the visual exploration of joint and individual structures. The proposed method represents an extension of Principal Component Analysis and has clear advantages over popular two-block methods such as Canonical Correlation Analysis and Partial Least Squares. A JIVE analysis of gene expression and miRNA data on Glioblastoma Multiforme tumor samples reveals gene?miRNA associations and provides better characterization of tumor types. Data and software are available at https://genome.unc.edu/jive/.},
 author = {Eric F. Lock and Katherine A. Hoadley and J. S. Marron and Andrew B. Nobel},
 journal = {The Annals of Applied Statistics},
 number = {1},
 pages = {523--542},
 publisher = {Institute of Mathematical Statistics},
 title = {JOINT AND INDIVIDUAL VARIATION EXPLAINED (JIVE) FOR INTEGRATED ANALYSIS OF MULTIPLE DATA TYPES},
 volume = {7},
 year = {2013}
}

@article {mo2013,
	author = {Mo, Qianxing and Wang, Sijian and Seshan, Venkatraman E. and Olshen, Adam B. and Schultz, Nikolaus and Sander, Chris and Powers, R. Scott and Ladanyi, Marc and Shen, Ronglai},
	title = {Pattern discovery and cancer gene identification in integrated cancer genomic data},
	volume = {110},
	number = {11},
	pages = {4245--4250},
	year = {2013},
	doi = {10.1073/pnas.1208949110},
	publisher = {National Academy of Sciences},
	abstract = {Large-scale integrated cancer genome characterization efforts including the cancer genome atlas and the cancer cell line encyclopedia have created unprecedented opportunities to study cancer biology in the context of knowing the entire catalog of genetic alterations. A clinically important challenge is to discover cancer subtypes and their molecular drivers in a comprehensive genetic context. Curtis et al. [Nature (2012) 486(7403):346{\textendash}352] has recently shown that integrative clustering of copy number and gene expression in 2,000 breast tumors reveals novel subgroups beyond the classic expression subtypes that show distinct clinical outcomes. To extend the scope of integrative analysis for the inclusion of somatic mutation data by massively parallel sequencing, we propose a framework for joint modeling of discrete and continuous variables that arise from integrated genomic, epigenomic, and transcriptomic profiling. The core idea is motivated by the hypothesis that diverse molecular phenotypes can be predicted by a set of orthogonal latent variables that represent distinct molecular drivers, and thus can reveal tumor subgroups of biological and clinical importance. Using the cancer cell line encyclopedia dataset, we demonstrate our method can accurately group cell lines by their cell-of-origin for several cancer types, and precisely pinpoint their known and potential cancer driver genes. Our integrative analysis also demonstrates the power for revealing subgroups that are not lineage-dependent, but consist of different cancer types driven by a common genetic alteration. Application of the cancer genome atlas colorectal cancer data reveals distinct integrated tumor subtypes, suggesting different genetic pathways in colon cancer progression.},
	issn = {0027-8424},
	URL = {https://www.pnas.org/content/110/11/4245},
	eprint = {https://www.pnas.org/content/110/11/4245.full.pdf},
	journal = {Proceedings of the National Academy of Sciences}
}


@article {chaudhary2018,
	author = {Chaudhary, Kumardeep and Poirion, Olivier B. and Lu, Liangqun and Garmire, Lana X.},
	title = {Deep Learning{\textendash}Based Multi-Omics Integration Robustly Predicts Survival in Liver Cancer},
	volume = {24},
	number = {6},
	pages = {1248--1259},
	year = {2018},
	doi = {10.1158/1078-0432.CCR-17-0853},
	publisher = {American Association for Cancer Research},
	abstract = {Identifying robust survival subgroups of hepatocellular carcinoma (HCC) will significantly improve patient care. Currently, endeavor of integrating multi-omics data to explicitly predict HCC survival from multiple patient cohorts is lacking. To fill this gap, we present a deep learning (DL){\textendash}based model on HCC that robustly differentiates survival subpopulations of patients in six cohorts. We built the DL-based, survival-sensitive model on 360 HCC patients{\textquoteright} data using RNA sequencing (RNA-Seq), miRNA sequencing (miRNA-Seq), and methylation data from The Cancer Genome Atlas (TCGA), which predicts prognosis as good as an alternative model where genomics and clinical data are both considered. This DL-based model provides two optimal subgroups of patients with significant survival differences (P = 7.13e-6) and good model fitness [concordance index (C-index) = 0.68]. More aggressive subtype is associated with frequent TP53 inactivation mutations, higher expression of stemness markers (KRT19 and EPCAM) and tumor marker BIRC5, and activated Wnt and Akt signaling pathways. We validated this multi-omics model on five external datasets of various omics types: LIRI-JP cohort (n = 230, C-index = 0.75), NCI cohort (n = 221, C-index = 0.67), Chinese cohort (n = 166, C-index = 0.69), E-TABM-36 cohort (n = 40, C-index = 0.77), and Hawaiian cohort (n = 27, C-index = 0.82). This is the first study to employ DL to identify multi-omics features linked to the differential survival of patients with HCC. Given its robustness over multiple cohorts, we expect this workflow to be useful at predicting HCC prognosis prediction. Clin Cancer Res; 24(6); 1248{\textendash}59. {\textcopyright}2017 AACR.},
	issn = {1078-0432},
	URL = {http://clincancerres.aacrjournals.org/content/24/6/1248},
	eprint = {http://clincancerres.aacrjournals.org/content/24/6/1248.full.pdf},
	journal = {Clinical Cancer Research}
}


@ARTICLE{huang2017,
  AUTHOR={Huang, Sijia and Chaudhary, Kumardeep and Garmire, Lana X.},   	 
TITLE={More Is Better: Recent Progress in Multi-Omics Data Integration Methods},      
	JOURNAL={Frontiers in Genetics},      
	VOLUME={8},      
PAGES={84},     
	YEAR={2017},      
	 URL={https://www.frontiersin.org/article/10.3389/fgene.2017.00084},       
	DOI={10.3389/fgene.2017.00084},      
	ISSN={1664-8021},   
   ABSTRACT={Multi-omics data integration is one of the major challenges in the era of precision medicine. Considerable work has been done with the advent of high-throughput studies, which have enabled the data access for downstream analyses. To improve the clinical outcome prediction, a gamut of software tools has been developed. This review outlines the progress done in the field of multi-omics integration and comprehensive tools developed so far in this field. Further, we discuss the integration methods to predict patient survival at the end of the review.}
}

@Article{acharjee2016,
author="Acharjee, Animesh
and Kloosterman, Bjorn
and Visser, Richard G. F.
and Maliepaard, Chris",
title="Integration of multi-omics data for prediction of phenotypic traits using random forest",
journal="BMC Bioinformatics",
year="2016",
month="Jun",
day="06",
volume="17",
number="5",
pages="180",
abstract="In order to find genetic and metabolic pathways related to phenotypic traits of interest, we analyzed gene expression data, metabolite data obtained with GC-MS and LC-MS, proteomics data and a selected set of tuber quality phenotypic data from a diploid segregating mapping population of potato. In this study we present an approach to integrate these{\thinspace}{\textasciitilde}{\thinspace}omics data sets for the purpose of predicting phenotypic traits. This gives us networks of relatively small sets of interrelated{\thinspace}{\textasciitilde}{\thinspace}omics variables that can predict, with higher accuracy, a quality trait of interest.",
issn="1471-2105",
doi="10.1186/s12859-016-1043-4",
url="https://doi.org/10.1186/s12859-016-1043-4"
}

@ARTICLE{al2016tissue,
  author = {Al-Khanbashi, Manal and Caramuta, Stefano and Alajmi, Adil M and
	Al-Haddabi, Ibrahim and Al-Riyami, Marwa and Lui, Weng-Onn and Al-Moundhri,
	Mansour S},
  title = {Tissue and serum mirna profile in locally advanced breast cancer
	(labc) in response to neo-adjuvant chemotherapy (nac) treatment},
  journal = {PLoS One},
  year = {2016},
  volume = {11},
  pages = {e0152032},
  number = {4},
  owner = {wenjennyshi},
  publisher = {Public Library of Science},
  timestamp = {2018.04.26}
}

@software{anders2012differential,
  author = {Anders, Simon and Huber, Wolfgang},
  title = {Differential expression of RNA-Seq data at the gene level--the DESeq
	package},
  journal = {Heidelberg, Germany: European Molecular Biology Laboratory (EMBL)},
  year = {2012},
  owner = {wenjennyshi},
  timestamp = {2018.02.20}
}

@ARTICLE{anders2010differential,
  author = {Anders, Simon and Huber, Wolfgang},
  title = {Differential expression analysis for sequence count data},
  journal = {Genome Biology},
  year = {2010},
  volume = {11},
  pages = {R106},
  number = {10},
  owner = {wenjennyshi},
  publisher = {BioMed Central},
  timestamp = {2018.02.13}
}

@ARTICLE{barr2010percent,
  author = {Barr, R Graham and Bluemke, David A and Ahmed, Firas S and Carr,
	J Jeffery and Enright, Paul L and Hoffman, Eric A and Jiang, Rui
	and Kawut, Steven M and Kronmal, Richard A and Lima, Jo{\~a}o AC
	and others},
  title = {Percent emphysema, airflow obstruction, and impaired left ventricular
	filling},
  journal = {New England Journal of Medicine},
  year = {2010},
  volume = {362},
  pages = {217--227},
  number = {3},
  owner = {wenjennyshi},
  publisher = {Mass Medical Soc},
  timestamp = {2018.04.16}
}

@article{bonnet2015,
    author = {Bonnet, Eric AND Calzone, Laurence AND Michoel, Tom},
    journal = {PLOS Computational Biology},
    publisher = {Public Library of Science},
    title = {Integrative Multi-omics Module Network Inference with Lemon-Tree},
    year = {2015},
    month = {02},
    volume = {11},
    url = {https://doi.org/10.1371/journal.pcbi.1003983},
    pages = {1-16},
    abstract = {Module network inference is an established statistical method to reconstruct co-expression modules and their upstream regulatory programs from integrated multi-omics datasets measuring the activity levels of various cellular components across different individuals, experimental conditions or time points of a dynamic process. We have developed Lemon-Tree, an open-source, platform-independent, modular, extensible software package implementing state-of-the-art ensemble methods for module network inference. We benchmarked Lemon-Tree using large-scale tumor datasets and showed that Lemon-Tree algorithms compare favorably with state-of-the-art module network inference software. We also analyzed a large dataset of somatic copy-number alterations and gene expression levels measured in glioblastoma samples from The Cancer Genome Atlas and found that Lemon-Tree correctly identifies known glioblastoma oncogenes and tumor suppressors as master regulators in the inferred module network. Novel candidate driver genes predicted by Lemon-Tree were validated using tumor pathway and survival analyses. Lemon-Tree is available from http://lemon-tree.googlecode.com under the GNU General Public License version 2.0.},
    number = {2},
    doi = {10.1371/journal.pcbi.1003983}
}

@ARTICLE{celli2004standards,
  author = {Celli, Bartolome R and MacNee, WATS and Agusti, AATS and Anzueto,
	Antonio and Berg, B and Buist, A Sonia and Calverley, Peter MA and
	Chavannes, N and Dillard, T and Fahy, B and others},
  title = {Standards for the diagnosis and treatment of patients with COPD:
	a summary of the ATS/ERS position paper},
  journal = {European Respiratory Journal},
  year = {2004},
  volume = {23},
  pages = {932--946},
  number = {6},
  owner = {wenjennyshi},
  publisher = {Eur Respiratory Soc},
  timestamp = {2018.04.16}
}

@ARTICLE{chai2014review,
  author = {Chai, Lian En and Loh, Swee Kuan and Low, Swee Thing and Mohamad,
	Mohd Saberi and Deris, Safaai and Zakaria, Zalmiyah},
  title = {A review on the computational approaches for gene regulatory network
	construction},
  journal = {Computers in Biology and Medicine},
  year = {2014},
  volume = {48},
  pages = {55--65},
  owner = {wenjennyshi},
  publisher = {Elsevier},
  timestamp = {2018.03.25}
}

@ARTICLE{chalise2012simultaneous,
  author = {Chalise, Prabhakar and Batzler, Anthony and Abo, Ryan and Wang, Liewei
	and Fridley, Brooke L},
  title = {Simultaneous analysis of multiple data types in pharmacogenomic studies
	using weighted sparse canonical correlation analysis},
  journal = {Omics: A Journal of Integrative Biology},
  year = {2012},
  volume = {16},
  pages = {363--373},
  number = {7-8},
  owner = {wenjennyshi},
  publisher = {Mary Ann Liebert, Inc. 140 Huguenot Street, 3rd Floor New Rochelle,
	NY 10801 USA},
  timestamp = {2017.07.26}
}

@ARTICLE{chen2012structure,
  author = {Chen, Jun and Bushman, Frederic D and Lewis, James D and Wu, Gary
	D and Li, Hongzhe},
  title = {Structure-constrained sparse canonical correlation analysis with
	an application to microbiome data analysis},
  journal = {Biostatistics},
  year = {2012},
  volume = {14},
  pages = {244--258},
  number = {2},
  owner = {wenjennyshi},
  publisher = {Oxford University Press},
  timestamp = {2017.07.26}
}

@ARTICLE{Christenson2013,
  author = {Christenson, Stephanie A and Brandsma, Corry-Anke and Campbell, Joshua
	D and Knight, Darryl A and Pechkovsky, Dmitri V and Hogg, James C
	and Timens, Wim and Postma, Dirkje S and Lenburg, Marc and Spira,
	Avrum},
  title = {miR-638 regulates gene expression networks associated with emphysematous
	lung destruction},
  journal = {Genome Medicine},
  year = {2013},
  volume = {5},
  pages = {114},
  number = {12},
  owner = {wenjennyshi},
  publisher = {BioMed Central},
  timestamp = {2018.04.09}
}

@ARTICLE{Christenson2013a,
  author = {Christenson, Stephanie A and Brandsma, Corry-Anke and Campbell, Joshua
	D and Knight, Darryl A and Pechkovsky, Dmitri V and Hogg, James C
	and Timens, Wim and Postma, Dirkje S and Lenburg, Marc and Spira,
	Avrum},
  title = {miR-638 regulates gene expression networks associated with emphysematous
	lung destruction},
  journal = {Genome Medicine},
  year = {2013},
  volume = {5},
  pages = {114},
  number = {12},
  owner = {wenjennyshi},
  publisher = {BioMed Central},
  timestamp = {2018.04.09}
}

@ARTICLE{christenson2013mir,
  author = {Christenson, Stephanie A and Brandsma, Corry-Anke and Campbell, Joshua
	D and Knight, Darryl A and Pechkovsky, Dmitri V and Hogg, James C
	and Timens, Wim and Postma, Dirkje S and Lenburg, Marc and Spira,
	Avrum},
  title = {miR-638 regulates gene expression networks associated with emphysematous
	lung destruction},
  journal = {Genome Medicine},
  year = {2013},
  volume = {5},
  pages = {114},
  number = {12},
  owner = {wenjennyshi},
  publisher = {BioMed Central},
  timestamp = {2018.04.25}
}

@ARTICLE{clarke2004tumor,
  author = {Clarke, Nicole and Jimenez-Lara, Ana M and Voltz, Emilie and Gronemeyer,
	Hinrich},
  title = {Tumor suppressor IRF-1 mediates retinoid and interferon anticancer
	signaling to death ligand TRAIL},
  journal = {The EMBO Journal},
  year = {2004},
  volume = {23},
  pages = {3051--3060},
  number = {15},
  owner = {wenjennyshi},
  publisher = {EMBO Press},
  timestamp = {2018.04.26}
}

@ARTICLE{colaprico2015tcgabiolinks,
  author = {Colaprico, Antonio and Silva, Tiago C and Olsen, Catharina and Garofano,
	Luciano and Cava, Claudia and Garolini, Davide and Sabedot, Thais
	S and Malta, Tathiane M and Pagnotta, Stefano M and Castiglioni,
	Isabella and others},
  title = {TCGAbiolinks: an R/Bioconductor package for integrative analysis
	of TCGA data},
  journal = {Nucleic Acids Research},
  year = {2015},
  volume = {44},
  pages = {e71--e71},
  number = {8},
  owner = {wenjennyshi},
  publisher = {Oxford University Press},
  timestamp = {2018.04.17}
}

@ARTICLE{dileo2011weighted,
  author = {DiLeo, Matthew V and Strahan, Gary D and den Bakker, Meghan and Hoekenga,
	Owen A},
  title = {Weighted correlation network analysis (WGCNA) applied to the tomato
	fruit metabolome},
  journal = {PLoS One},
  year = {2011},
  volume = {6},
  pages = {e26683},
  number = {10},
  owner = {wenjennyshi},
  publisher = {Public Library of Science},
  timestamp = {2017.11.09}
}

@ARTICLE{ding2017microrna,
  author = {Ding, Yipeng and Tian, Zhongjie and Yang, Hua and Yao, Hongxia and
	He, Ping and Ouyang, Yanhong and Yao, Jinjian and Li, Min and Jin,
	Tianbo},
  title = {MicroRNA expression profiles of whole blood in chronic obstructive
	pulmonary disease},
  journal = {International Journal of Clinical and Experimental Pathology},
  year = {2017},
  volume = {10},
  pages = {4860--4865},
  number = {4},
  owner = {wenjennyshi},
  publisher = {E-CENTURY PUBLISHING CORP 40 WHITE OAKS LN, MADISON, WI 53711 USA},
  timestamp = {2018.04.09}
}

@ARTICLE{dobra2004sparse,
  author = {Dobra, Adrian and Hans, Chris and Jones, Beatrix and Nevins, Joseph
	R and Yao, Guang and West, Mike},
  title = {Sparse graphical models for exploring gene expression data},
  journal = {Journal of Multivariate Analysis},
  year = {2004},
  volume = {90},
  pages = {196--212},
  number = {1},
  owner = {wenjennyshi},
  publisher = {Elsevier},
  timestamp = {2018.05.14}
}

@ARTICLE{ezzie2012gene,
  author = {Ezzie, Michael E and Crawford, Melissa and Cho, Ji-Hoon and Orellana,
	Robert and Zhang, Shile and Gelinas, Richard and Batte, Kara and
	Yu, Lianbo and Nuovo, Gerard and Galas, David and others},
  title = {Gene expression networks in COPD: microRNA and mRNA regulation},
  journal = {Thorax},
  year = {2012},
  volume = {67},
  pages = {122--131},
  number = {2},
  owner = {wenjennyshi},
  publisher = {BMJ Publishing Group Ltd},
  timestamp = {2018.04.09}
}

@ARTICLE{farre2018ctbp1,
  author = {Farr{\'e}, Paula L and Scalise, Georgina D and Duca, Roc{\'\i}o B
	and Dalton, Guillermo N and Massillo, Cintia and Porretti, Juliana
	and Gra{\~n}a, Karen and Gardner, Kevin and De Luca, Paola and De
	Siervi, Adriana},
  title = {CTBP1 and metabolic syndrome induce an mRNA and miRNA expression
	profile critical for breast cancer progression and metastasis},
  journal = {Oncotarget},
  year = {2018},
  volume = {9},
  pages = {13848},
  number = {17},
  owner = {wenjennyshi},
  publisher = {Impact Journals, LLC},
  timestamp = {2018.04.26}
}

@ARTICLE{grumolato2010canonical,
  author = {Grumolato, Luca and Liu, Guizhong and Mong, Phyllus and Mudbhary,
	Raksha and Biswas, Romi and Arroyave, Randy and Vijayakumar, Sapna
	and Economides, Aris N and Aaronson, Stuart A},
  title = {Canonical and noncanonical Wnts use a common mechanism to activate
	completely unrelated coreceptors},
  journal = {Genes \& Development},
  year = {2010},
  volume = {24},
  pages = {2517--2530},
  number = {22},
  owner = {wenjennyshi},
  publisher = {Cold Spring Harbor Lab},
  timestamp = {2018.04.15}
}

@ARTICLE{hasin2017multi,
  author = {Hasin, Yehudit and Seldin, Marcus and Lusis, Aldons},
  title = {Multi-omics approaches to disease},
  journal = {Genome Biology},
  year = {2017},
  volume = {18},
  pages = {83},
  number = {1},
  owner = {wenjennyshi},
  publisher = {BioMed Central},
  timestamp = {2018.03.19}
}

@ARTICLE{hotelling1936relations,
  author = {Hotelling, Harold},
  title = {Relations between two sets of variates},
  journal = {Biometrika},
  year = {1936},
  volume = {28},
  pages = {321--377},
  number = {3/4},
  owner = {wenjennyshi},
  publisher = {JSTOR},
  timestamp = {2017.11.06}
}

@ARTICLE{hua2015integration,
  author = {Hua, Lin and Zheng, Weiying and Xia, Hong and Zhou, Ping and An,
	Li},
  title = {Integration of multi-microarray datasets to identify chronic obstructive
	pulmonary disease-related miRNAs},
  journal = {Bio-medical Materials and Engineering},
  year = {2015},
  volume = {26},
  pages = {S1903--S1915},
  number = {s1},
  owner = {wenjennyshi},
  publisher = {IOS Press},
  timestamp = {2018.04.09}
}

@ARTICLE{jiang2016chronic,
  author = {Jiang, Zhiqiang and Lao, Taotao and Qiu, Weiliang and Polverino,
	Francesca and Gupta, Kushagra and Guo, Feng and Mancini, John D and
	Naing, Zun Zar Chi and Cho, Michael H and Castaldi, Peter J and others},
  title = {A chronic obstructive pulmonary disease susceptibility gene, FAM13A,
	regulates protein stability of $\beta$-catenin},
  journal = {American Journal of Respiratory and Critical Care Medicine},
  year = {2016},
  volume = {194},
  pages = {185--197},
  number = {2},
  owner = {wenjennyshi},
  publisher = {Am Thoracic Soc},
  timestamp = {2018.04.23}
}

@ARTICLE{kirschner2013impact,
  author = {Kirschner, Michaela B and Edelman, J James B and Kao, Steven Chuan-Hao
	and Vallely, Michael P and Van Zandwijk, Nico and Reid, Glen},
  title = {The impact of hemolysis on cell-free microRNA biomarkers},
  journal = {Frontiers in Genetics},
  year = {2013},
  volume = {4},
  pages = {94},
  owner = {wenjennyshi},
  publisher = {Frontiers},
  timestamp = {2018.04.16}
}

@ARTICLE{klami2013bayesian,
  author = {Klami, Arto and Virtanen, Seppo and Kaski, Samuel},
  title = {Bayesian canonical correlation analysis},
  journal = {Journal of Machine Learning Research},
  year = {2013},
  volume = {14},
  pages = {965--1003},
  number = {Apr},
  owner = {wenjennyshi},
  timestamp = {2017.07.26}
}

@ARTICLE{la2013contribution,
  author = {La Creis, R Kidd and Rogers, Erica N and Yeyeodu, Susan T and Jones,
	Dominique Z and Kimbro, K Sean},
  title = {Contribution of toll-like receptor signaling pathways to breast tumorigenesis
	and treatment},
  journal = {Breast Cancer: Targets and Therapy},
  year = {2013},
  volume = {5},
  pages = {43},
  owner = {wenjennyshi},
  publisher = {Dove Press},
  timestamp = {2018.04.26}
}

@ARTICLE{langfelder2016integrated,
  author = {Langfelder, Peter and Cantle, Jeffrey P and Chatzopoulou, Doxa and
	Wang, Nan and Gao, Fuying and Al-Ramahi, Ismael and Lu, Xiao-Hong
	and Ramos, Eliana Marisa and El-Zein, Karla and Zhao, Yining and
	others},
  title = {Integrated genomics and proteomics define huntingtin CAG length-dependent
	networks in mice},
  journal = {Nature Neuroscience},
  year = {2016},
  volume = {19},
  pages = {623--633},
  number = {4},
  owner = {wenjennyshi},
  publisher = {Nature Research},
  timestamp = {2017.11.09}
}

@ARTICLE{langfelder2008wgcna,
  author = {Langfelder, Peter and Horvath, Steve},
  title = {WGCNA: an R package for weighted correlation network analysis},
  journal = {BMC Bioinformatics},
  year = {2008},
  volume = {9},
  pages = {559},
  number = {1},
  owner = {wenjennyshi},
  publisher = {BioMed Central},
  timestamp = {2017.11.09}
}

@ARTICLE{larson2014kernel,
  author = {Larson, Nicholas B and Jenkins, Gregory D and Larson, Melissa C and
	Vierkant, Robert A and Sellers, Thomas A and Phelan, Catherine M
	and Schildkraut, Joellen M and Sutphen, Rebecca and Pharoah, Paul
	PD and Gayther, Simon A and others},
  title = {Kernel canonical correlation analysis for assessing gene--gene interactions
	and application to ovarian cancer},
  journal = {European Journal of Human Genetics},
  year = {2014},
  volume = {22},
  pages = {126},
  number = {1},
  owner = {wenjennyshi},
  publisher = {Nature Publishing Group},
  timestamp = {2017.07.26}
}

@ARTICLE{lehmann2008epigenetic,
  author = {Lehmann, U and Hasemeier, B and Christgen, M and M{\"u}ller, M and
	R{\"o}mermann, D and L{\"a}nger, F and Kreipe, H},
  title = {Epigenetic inactivation of microRNA gene hsa-mir-9-1 in human breast
	cancer},
  journal = {The Journal of Pathology},
  year = {2008},
  volume = {214},
  pages = {17--24},
  number = {1},
  owner = {wenjennyshi},
  publisher = {Wiley Online Library},
  timestamp = {2018.04.26}
}

@ARTICLE{leuenberger2016microrna,
  author = {Leuenberger, Caroline and Schuoler, Claudio and Bye, Hannah and Mignan,
	C{\'e}lia and Rechsteiner, Thomas and Hillinger, Sven and Opitz,
	Isabelle and Marsland, Benjamin and Faiz, Alen and Hiemstra, Pieter
	S and others},
  title = {MicroRNA-223 controls the expression of histone deacetylase 2: a
	novel axis in COPD},
  journal = {Journal of Molecular Medicine},
  year = {2016},
  volume = {94},
  pages = {725--734},
  number = {6},
  owner = {wenjennyshi},
  publisher = {Springer},
  timestamp = {2018.04.09}
}

@ARTICLE{lin2014correspondence,
  author = {Lin, Dongdong and Calhoun, Vince D and Wang, Yu-Ping},
  title = {Correspondence between fMRI and SNP data by group sparse canonical
	correlation analysis},
  journal = {Medical Image Analysis},
  year = {2014},
  volume = {18},
  pages = {891--902},
  number = {6},
  owner = {wenjennyshi},
  publisher = {Elsevier},
  timestamp = {2017.07.26}
}

@ARTICLE{lin2013group,
  author = {Lin, Dongdong and Zhang, Jigang and Li, Jingyao and Calhoun, Vince
	D and Deng, Hong-Wen and Wang, Yu-Ping},
  title = {Group sparse canonical correlation analysis for genomic data integration},
  journal = {BMC Bioinformatics},
  year = {2013},
  volume = {14},
  pages = {245},
  number = {1},
  owner = {wenjennyshi},
  publisher = {BioMed Central},
  timestamp = {2017.07.26}
}

@ARTICLE{macdonald2009wnt,
  author = {MacDonald, Bryan T and Tamai, Keiko and He, Xi},
  title = {Wnt/$\beta$-catenin signaling: components, mechanisms, and diseases},
  journal = {Developmental Cell},
  year = {2009},
  volume = {17},
  pages = {9--26},
  number = {1},
  owner = {wenjennyshi},
  publisher = {Elsevier},
  timestamp = {2018.04.15}
}

@ARTICLE{maes2016asthma,
  author = {Maes, Tania and Cobos, Francisco Avila and Schleich, Florence and
	Sorbello, Valentina and Henket, Monique and De Preter, Katleen and
	Bracke, Ken R and Conickx, Griet and Mesnil, Claire and Vandesompele,
	Jo and others},
  title = {Asthma inflammatory phenotypes show differential microRNA expression
	in sputum},
  journal = {Journal of Allergy and Clinical Immunology},
  year = {2016},
  volume = {137},
  pages = {1433--1446},
  number = {5},
  owner = {wenjennyshi},
  publisher = {Elsevier},
  timestamp = {2018.04.09}
}

@ARTICLE{Mamdani2015,
  author = {Mamdani, Mohammed and Williamson, Vernell and McMichael, Gowon O
	and Blevins, Tana and Aliev, Fazil and Adkins, Amy and Hack, Laura
	and Bigdeli, Tim and van der Vaart, Andrew D and Web, Bradley Todd
	and others},
  title = {Integrating mRNA and miRNA weighted gene co-expression networks with
	eQTLs in the nucleus accumbens of subjects with alcohol dependence},
  journal = {PloS One},
  year = {2015},
  volume = {10},
  pages = {e0137671},
  number = {9},
  owner = {wenjennyshi},
  publisher = {Public Library of Science},
  timestamp = {2017.11.09}
}

@ARTICLE{mamdani2015integrating,
  author = {Mamdani, Mohammed and Williamson, Vernell and McMichael, Gowon O
	and Blevins, Tana and Aliev, Fazil and Adkins, Amy and Hack, Laura
	and Bigdeli, Tim and Van Der Vaart, Andrew D and Web, Bradley Todd
	and others},
  title = {Integrating mRNA and miRNA weighted gene co-expression networks with
	eQTLs in the nucleus accumbens of subjects with alcohol dependence},
  journal = {PloS One},
  year = {2015},
  volume = {10},
  pages = {e0137671},
  number = {9},
  owner = {wenjennyshi},
  publisher = {Public Library of Science},
  timestamp = {2018.02.21}
}

@ARTICLE{markel1995use,
  author = {Markel, Paul D and DeFries, John C and Johnson, Thomas E},
  title = {Use of Repeated Measures in an Analysis of Ethanol-Induced Loss of
	Righting Reflex in Inbred Long-Sleep and Short-Sleep Mice},
  journal = {Alcoholism: Clinical and Experimental Research},
  year = {1995},
  volume = {19},
  pages = {299--304},
  number = {2},
  owner = {wenjennyshi},
  timestamp = {2018.02.20}
}

@ARTICLE{mi2016panther,
  author = {Mi, Huaiyu and Huang, Xiaosong and Muruganujan, Anushya and Tang,
	Haiming and Mills, Caitlin and Kang, Diane and Thomas, Paul D},
  title = {PANTHER version 11: expanded annotation data from Gene Ontology and
	Reactome pathways, and data analysis tool enhancements},
  journal = {Nucleic Acids Research},
  year = {2016},
  volume = {45},
  pages = {D183--D189},
  number = {D1},
  owner = {wenjennyshi},
  publisher = {Oxford University Press},
  timestamp = {2018.04.15}
}

@inbook{mi2009panther,
  author = {Mi, Huaiyu and Thomas, Paul},
  title = {PANTHER pathway: an ontology-based pathway database coupled with
	data analysis tools},
  year = {2009},
  pages = {123--140},
  booktitle = {Protein Networks and Pathway Analysis},
  owner = {wenjennyshi},
  publisher = {Springer},
  timestamp = {2018.04.15}
}

@ARTICLE{molina2014microrna,
  author = {Molina-Pinelo, Sonia and Pastor, M Dolores and Suarez, Roc{\'\i}o
	and Romero-Romero, Beatriz and De la Pe{\~n}a, Miriam Gonz{\'a}lez
	and Salinas, Ana and Garc{\'\i}a-Carbonero, Roc{\'\i}o and De Miguel,
	Mar{\'\i}a Jos{\'e} and Rodr{\'\i}guez-Panadero, Francisco and Carnero,
	Amancio and others},
  title = {MicroRNA clusters: dysregulation in lung adenocarcinoma and COPD},
  journal = {European Respiratory Journal},
  year = {2014},
  volume = {43},
  pages = {1740--1749},
  number = {6},
  owner = {wenjennyshi},
  publisher = {Eur Respiratory Soc},
  timestamp = {2018.04.09}
}

@ARTICLE{nelson2004convergence,
  author = {Nelson, W James and Nusse, Roel},
  title = {Convergence of Wnt, {\ss}-catenin, and cadherin pathways},
  journal = {Science},
  year = {2004},
  volume = {303},
  pages = {1483--1487},
  number = {5663},
  owner = {wenjennyshi},
  publisher = {American Association for the Advancement of Science},
  timestamp = {2018.04.15}
}

@ARTICLE{noh2014prediction,
  author = {Noh, Haneul and Park, Charny and Park, Soojun and Lee, Young Seek
	and Cho, Soo Young and Seo, Hyemyung},
  title = {Prediction of miRNA-mRNA associations in Alzheimer? disease mice
	using network topology},
  journal = {BMC Genomics},
  year = {2014},
  volume = {15},
  pages = {644},
  number = {1},
  owner = {wenjennyshi},
  publisher = {BioMed Central},
  timestamp = {2018.02.21}
}

@ARTICLE{nunez2013positively,
  author = {Nunez, Yury O and Truitt, Jay M and Gorini, Giorgio and Ponomareva,
	Olga N and Blednov, Yuri A and Harris, R Adron and Mayfield, R Dayne},
  title = {Positively correlated miRNA-mRNA regulatory networks in mouse frontal
	cortex during early stages of alcohol dependence},
  journal = {BMC Genomics},
  year = {2013},
  volume = {14},
  pages = {725},
  number = {1},
  owner = {wenjennyshi},
  publisher = {BioMed Central},
  timestamp = {2018.02.21}
}

@ARTICLE{paraskevopoulou2013diana,
  author = {Paraskevopoulou, Maria D and Georgakilas, Georgios and Kostoulas,
	Nikos and Vlachos, Ioannis S and Vergoulis, Thanasis and Reczko,
	Martin and Filippidis, Christos and Dalamagas, Theodore and Hatzigeorgiou,
	Artemis G},
  title = {DIANA-microT web server v5. 0: service integration into miRNA functional
	analysis workflows},
  journal = {Nucleic Acids Research},
  year = {2013},
  volume = {41},
  pages = {W169--W173},
  number = {W1},
  owner = {wenjennyshi},
  publisher = {Oxford University Press},
  timestamp = {2018.05.14}
}

@ARTICLE{parker2017rna,
  author = {Parker, Margaret M and Chase, Robert P and Lamb, Andrew and Reyes,
	Alejandro and Saferali, Aabida and Yun, Jeong H and Himes, Blanca
	E and Silverman, Edwin K and Hersh, Craig P and Castaldi, Peter J},
  title = {RNA sequencing identifies novel non-coding RNA and exon-specific
	effects associated with cigarette smoking},
  journal = {BMC Medical Genomics},
  year = {2017},
  volume = {10},
  pages = {58},
  number = {1},
  owner = {wenjennyshi},
  publisher = {BioMed Central},
  timestamp = {2018.04.23}
}

@ARTICLE{parkhomenko2009sparse,
  author = {Parkhomenko, Elena and Tritchler, David and Beyene, Joseph},
  title = {Sparse canonical correlation analysis with application to genomic
	data integration},
  journal = {Statistical Applications in Genetics and Molecular Biology},
  year = {2009},
  volume = {8},
  pages = {1--34},
  number = {1},
  owner = {wenjennyshi},
  timestamp = {2017.07.26}
}

@ARTICLE{perry2014role,
  author = {Perry, Mark M and Tsitsiou, Eleni and Austin, Philip J and Lindsay,
	Mark A and Gibeon, David S and Adcock, Ian M and Chung, Kian Fan},
  title = {Role of non-coding RNAs in maintaining primary airway smooth muscle
	cells},
  journal = {Respiratory Research},
  year = {2014},
  volume = {15},
  pages = {58},
  number = {1},
  owner = {wenjennyshi},
  publisher = {BioMed Central},
  timestamp = {2018.04.09}
}

@ARTICLE{ponsuksili2013correlated,
  author = {Ponsuksili, Siriluck and Du, Yang and Hadlich, Frieder and Siengdee,
	Puntita and Murani, Eduard and Schwerin, Manfred and Wimmers, Klaus},
  title = {Correlated mRNAs and miRNAs from co-expression and regulatory networks
	affect porcine muscle and finally meat properties},
  journal = {BMC Genomics},
  year = {2013},
  volume = {14},
  pages = {533},
  number = {1},
  owner = {wenjennyshi},
  publisher = {BioMed Central},
  timestamp = {2018.02.21}
}

@ARTICLE{raychaudhuri2017micrornas,
  author = {Raychaudhuri, Mithu and Bronger, Holger and Buchner, Theresa and
	Kiechle, Marion and Weichert, Wilko and Avril, Stefanie},
  title = {MicroRNAs miR-7 and miR-340 predict response to neoadjuvant chemotherapy
	in breast cancer},
  journal = {Breast Cancer Research and Treatment},
  year = {2017},
  volume = {162},
  pages = {511--521},
  number = {3},
  owner = {wenjennyshi},
  publisher = {Springer},
  timestamp = {2018.04.26}
}

@ARTICLE{regan2011genetic,
  author = {Regan, Elizabeth A and Hokanson, John E and Murphy, James R and Make,
	Barry and Lynch, David A and Beaty, Terri H and Curran-Everett, Douglas
	and Silverman, Edwin K and Crapo, James D},
  title = {Genetic epidemiology of COPD (COPDGene) study design},
  journal = {COPD: Journal of Chronic Obstructive Pulmonary Disease},
  year = {2011},
  volume = {7},
  pages = {32--43},
  number = {1},
  owner = {wenjennyshi},
  publisher = {Taylor \& Francis},
  timestamp = {2018.01.26}
}

@ARTICLE{ribeiro2017ionotropic,
  author = {Ribeiro, Mariana PC and Cust{\'o}dio, Jos{\'e} BA and Santos, Armanda
	E},
  title = {Ionotropic glutamate receptor antagonists and cancer therapy: time
	to think out of the box?},
  journal = {Cancer Chemotherapy and Pharmacology},
  year = {2017},
  volume = {79},
  pages = {219--225},
  number = {2},
  owner = {wenjennyshi},
  publisher = {Springer},
  timestamp = {2018.04.26}
}

@ARTICLE{risso2014normalization,
  author = {Risso, Davide and Ngai, John and Speed, Terence P and Dudoit, Sandrine},
  title = {Normalization of RNA-seq data using factor analysis of control genes
	or samples},
  journal = {Nature Biotechnology},
  year = {2014},
  volume = {32},
  pages = {896},
  number = {9},
  owner = {wenjennyshi},
  publisher = {Nature Publishing Group},
  timestamp = {2018.02.13}
}

@ARTICLE{rousu2013biomarker,
  author = {Rousu, Juho and Agranoff, Daniel D and Sodeinde, Olugbemiro and Shawe-Taylor,
	John and Fernandez-Reyes, Delmiro},
  title = {Biomarker discovery by sparse canonical correlation analysis of complex
	clinical phenotypes of tuberculosis and malaria},
  journal = {PLoS Computational Biology},
  year = {2013},
  volume = {9},
  pages = {e1003018},
  number = {4},
  owner = {wenjennyshi},
  publisher = {Public Library of Science},
  timestamp = {2017.07.26}
}

@ARTICLE{ru2014multimir,
  author = {Ru, Yuanbin and Kechris, Katerina J and Tabakoff, Boris and Hoffman,
	Paula and Radcliffe, Richard A and Bowler, Russell and Mahaffey,
	Spencer and Rossi, Simona and Calin, George A and Bemis, Lynne and
	others},
  title = {The multiMiR R package and database: integration of microRNA--target
	interactions along with their disease and drug associations},
  journal = {Nucleic Acids Research},
  year = {2014},
  volume = {42},
  pages = {e133--e133},
  number = {17},
  owner = {wenjennyshi},
  publisher = {Oxford University Press},
  timestamp = {2018.04.09}
}

@ARTICLE{rudra2017model,
  author = {Rudra, Pratyaydipta and Shi, W Jenny and Vestal, Brian and Russell,
	Pamela H and Odell, Aaron and Dowell, Robin D and Radcliffe, Richard
	A and Saba, Laura M and Kechris, Katerina},
  title = {Model based heritability scores for high-throughput sequencing data},
  journal = {BMC Bioinformatics},
  year = {2017},
  volume = {18},
  pages = {143},
  number = {1},
  owner = {wenjennyshi},
  publisher = {BioMed Central},
  timestamp = {2018.02.20}
}

@article{russell2018mir,
  title={miR-MaGiC improves quantification accuracy for small RNA-seq},
  author={Russell, Pamela H and Vestal, Brian and Shi, Wen and Rudra, Pratyaydipta D and Dowell, Robin and Radcliffe, Richard and Saba, Laura and Kechris, Katerina},
  journal={BMC Research Notes},
  volume={11},
  number={1},
  pages={296},
  year={2018},
  publisher={BioMed Central}
}
 
@ARTICLE{sanfiorenzo2013two,
  author = {Sanfiorenzo, C{\'e}line and Ilie, Marius I and Belaid, Amine and
	Barl{\'e}si, Fabrice and Mouroux, J{\'e}r{\^o}me and Marquette, Charles-Hugo
	and Brest, Patrick and Hofman, Paul},
  title = {Two panels of plasma microRNAs as non-invasive biomarkers for prediction
	of recurrence in resectable NSCLC},
  journal = {PloS One},
  year = {2013},
  volume = {8},
  pages = {e54596},
  number = {1},
  owner = {wenjennyshi},
  timestamp = {2018.04.09}
}

@ARTICLE{serban2016structural,
  author = {Serban, Karina A and Rezania, Samin and Petrusca, Daniela N and Poirier,
	Christophe and Cao, Danting and Justice, Matthew J and Patel, Milan
	and Tsvetkova, Irina and Kamocki, Krzysztof and Mikosz, Andrew and
	others},
  title = {Structural and functional characterization of endothelial microparticles
	released by cigarette smoke},
  journal = {Scientific Reports},
  year = {2016},
  volume = {6},
  pages = {31596},
  owner = {wenjennyshi},
  publisher = {Nature Publishing Group},
  timestamp = {2018.04.09}
}

@ARTICLE{shi2017distinct,
  author = {Shi, Juan and Li, Feng and Luo, Meihui and Wei, Jun and Liu, Xiaoming},
  title = {Distinct Roles of Wnt/$\beta$-Catenin Signaling in the Pathogenesis
	of Chronic Obstructive Pulmonary Disease and Idiopathic Pulmonary
	Fibrosis},
  journal = {Mediators of Inflammation},
  year = {2017},
  volume = {2017},
  owner = {wenjennyshi},
  publisher = {Hindawi},
  timestamp = {2018.04.15}
}

@ARTICLE{shirasaki2012network,
  author = {Shirasaki, Dyna I and Greiner, Erin R and Al-Ramahi, Ismael and Gray,
	Michelle and Boontheung, Pinmanee and Geschwind, Daniel H and Botas,
	Juan and Coppola, Giovanni and Horvath, Steve and Loo, Joseph A and
	others},
  title = {Network organization of the huntingtin proteomic interactome in mammalian
	brain},
  journal = {Neuron},
  year = {2012},
  volume = {75},
  pages = {41--57},
  number = {1},
  owner = {wenjennyshi},
  publisher = {Elsevier},
  timestamp = {2017.11.09}
}

@ARTICLE{shkurnikov2016analysis,
  author = {Shkurnikov, M Yu and Knyazev, EN and Fomicheva, KA and Mikhailenko,
	DS and Nyushko, KM and Saribekyan, EK and Samatov, TR and Alekseev,
	B Ya},
  title = {Analysis of plasma microRNA associated with hemolysis},
  journal = {Bulletin of Experimental Biology and Medicine},
  year = {2016},
  volume = {160},
  pages = {748--750},
  number = {6},
  owner = {wenjennyshi},
  publisher = {Springer},
  timestamp = {2018.04.16}
}

@ARTICLE{sundar2018genetic,
  author = {Sundar, Isaac K and Rashid, Kahkashan and Gerloff, Janice and Rangel-Moreno,
	Javier and Li, Dongmei and Rahman, Irfan},
  title = {Genetic ablation of histone deacetylase 2 leads to lung cellular
	senescence and lymphoid follicle formation in COPD/emphysema},
  journal = {The FASEB Journal},
  year = {2018},
  pages = {fj--201701518R},
  owner = {wenjennyshi},
  publisher = {Federation of American Societies for Experimental Biology Bethesda,
	MD, USA},
  timestamp = {2018.04.23}
}

@ARTICLE{vestalmi,
  author = {Vestal, B and Russell, P and Radcliffe, RA and Bemis, L and Saba,
	LM and Kechris, K},
  title = {miRNA-regulated transcription associated with mouse strains predisposed
	to hypnotic effects of ethanol},
  journal = {Brain and Behavior},
  year = {2018},
volume = {8},
number = {6},
pages = {e00989},
  owner = {wenjennyshi},
  publisher = {Wiley Online Library},
  timestamp = {2018.05.14}
}

@ARTICLE{vounou2010discovering,
  author = {Vounou, Maria and Nichols, Thomas E and Montana, Giovanni and Alzheimer's
	Disease Neuroimaging Initiative and others},
  title = {Discovering genetic associations with high-dimensional neuroimaging
	phenotypes: a sparse reduced-rank regression approach},
  journal = {Neuroimage},
  year = {2010},
  volume = {53},
  pages = {1147--1159},
  number = {3},
  owner = {wenjennyshi},
  publisher = {Elsevier},
  timestamp = {2017.11.09}
}

@ARTICLE{waaijenborg2008quantifying,
  author = {Waaijenborg, Sandra and Verselewel de Witt Hamer, Philip C and Zwinderman,
	Aeilko H},
  title = {Quantifying the association between gene expressions and DNA-markers
	by penalized canonical correlation analysis},
  journal = {Statistical Applications in Genetics and Molecular Biology},
  year = {2008},
  volume = {7},
  number = {1},
  owner = {wenjennyshi},
  timestamp = {2017.11.09}
}

@ARTICLE{waaijenborg2009correlating,
  author = {Waaijenborg, Sandra and Zwinderman, Aeilko H},
  title = {Correlating multiple SNPs and multiple disease phenotypes: penalized
	non-linear canonical correlation analysis},
  journal = {Bioinformatics},
  year = {2009},
  volume = {25},
  pages = {2764--2771},
  number = {21},
  owner = {wenjennyshi},
  publisher = {Oxford University Press},
  timestamp = {2017.07.26}
}

@ARTICLE{waaijenborg2009sparse,
  author = {Waaijenborg, Sandra and Zwinderman, Aeilko H},
  title = {Sparse canonical correlation analysis for identifying, connecting
	and completing gene-expression networks},
  journal = {BMC Bioinformatics},
  year = {2009},
  volume = {10},
  pages = {315},
  number = {1},
  owner = {wenjennyshi},
  publisher = {BioMed Central},
  timestamp = {2017.07.26}
}

@ARTICLE{wang2016group,
  author = {Wang, Chong and Liu, Chang-Ming and Wei, Li-Liang and Shi, Li-Ying
	and Pan, Zhi-Fen and Mao, Lian-Gen and Wan, Xiao-Chen and Ping, Ze-Peng
	and Jiang, Ting-Ting and Chen, Zhong-Liang and others},
  title = {A group of novel serum diagnostic biomarkers for multidrug-resistant
	tuberculosis by iTRAQ-2D LC-MS/MS and Solexa sequencing},
  journal = {International Journal of Biological Sciences},
  year = {2016},
  volume = {12},
  pages = {246},
  number = {2},
  owner = {wenjennyshi},
  publisher = {Ivyspring International Publisher},
  timestamp = {2018.04.16}
}

@ARTICLE{wang2016plasma,
  author = {Wang, Maoyun and Huang, Yuchuan and Liang, Zong'an and Liu, Dan and
	Lu, Yanrong and Dai, Ya and Feng, Guanglin and Wang, Changguo},
  title = {Plasma miRNAs might be promising biomarkers of chronic obstructive
	pulmonary disease},
  journal = {The Clinical Respiratory Journal},
  year = {2016},
  volume = {10},
  pages = {104--111},
  number = {1},
  owner = {wenjennyshi},
  publisher = {Wiley Online Library},
  timestamp = {2018.04.09}
}

@ARTICLE{wang2015inferring,
  author = {Wang, YX Rachel and Jiang, Keni and Feldman, Lewis J and Bickel,
	Peter J and Huang, Haiyan and others},
  title = {Inferring gene--gene interactions and functional modules using sparse
	canonical correlation analysis},
  journal = {The Annals of Applied Statistics},
  year = {2015},
  volume = {9},
  pages = {300--323},
  number = {1},
  owner = {wenjennyshi},
  publisher = {Institute of Mathematical Statistics},
  timestamp = {2017.07.26}
}

@ARTICLE{williams2004genetic,
  author = {Williams, Robert W and Bennett, Beth and Lu, Lu and Gu, Jing and
	DeFries, John C and Carosone--Link, Phyllis J and Rikke, Brad A and
	Belknap, John K and Johnson, Thomas E},
  title = {Genetic structure of the LXS panel of recombinant inbred mouse strains:
	a powerful resource for complex trait analysis},
  journal = {Mammalian Genome},
  year = {2004},
  volume = {15},
  pages = {637--647},
  number = {8},
  owner = {wenjennyshi},
  timestamp = {2018.02.20}
}

@ARTICLE{wilms2015sparse,
  author = {Wilms, Ines and Croux, Christophe},
  title = {Sparse canonical correlation analysis from a predictive point of
	view},
  journal = {Biometrical Journal},
  year = {2015},
  volume = {57},
  pages = {834--851},
  number = {5},
  owner = {wenjennyshi},
  publisher = {Wiley Online Library},
  timestamp = {2017.07.26}
}

@ARTICLE{witten2009penalized,
  author = {Witten, Daniela M and Tibshirani, Robert and Hastie, Trevor},
  title = {A penalized matrix decomposition, with applications to sparse principal
	components and canonical correlation analysis},
  journal = {Biostatistics},
  year = {2009},
  volume = {10},
  pages = {515--534},
  number = {3},
  owner = {wenjennyshi},
  publisher = {Oxford University Press},
  timestamp = {2017.07.26}
}

@ARTICLE{witten2009extensions,
  author = {Witten, Daniela M and Tibshirani, Robert J},
  title = {Extensions of sparse canonical correlation analysis with applications
	to genomic data},
  journal = {Statistical Applications in Genetics and Molecular Biology},
  year = {2009},
  volume = {8},
  pages = {1--27},
  number = {1},
  owner = {wenjennyshi},
  timestamp = {2017.07.26}
}

@ARTICLE{wong2014mirdb,
  author = {Wong, Nathan and Wang, Xiaowei},
  title = {miRDB: an online resource for microRNA target prediction and functional
	annotations},
  journal = {Nucleic Acids Research},
  year = {2014},
  volume = {43},
  pages = {D146--D152},
  number = {D1},
  owner = {wenjennyshi},
  publisher = {Oxford University Press},
  timestamp = {2018.05.14}
}

@ARTICLE{wu2016genome,
  author = {Wu, Ye E and Parikshak, Neelroop N and Belgard, T Grant and Geschwind,
	Daniel H},
  title = {Genome-wide, integrative analysis implicates microRNA dysregulation
	in autism spectrum disorder},
  journal = {Nature Neuroscience},
  year = {2016},
  volume = {19},
  pages = {1463},
  number = {11},
  owner = {wenjennyshi},
  publisher = {Nature Publishing Group},
  timestamp = {2018.02.21}
}

@ARTICLE{xue2017microrna,
  author = {Xue, H and Li, MX},
  title = {MicroRNA-150 protects against cigarette smoke-induced lung inflammation
	and airway epithelial cell apoptosis through repressing p53: MicroRNA-150
	in CS-induced lung inflammation},
  journal = {Human \& Experimental Toxicology},
  year = {2017},
  pages = {0960327117741749},
  owner = {wenjennyshi},
  publisher = {SAGE Publications Sage UK: London, England},
  timestamp = {2018.04.09}
}

@ARTICLE{zhang2013integration,
  author = {Zhang, Geng and He, Peijun and Tan, Hanson and Budhu, Anuradha and
	Gaedcke, Jochen and Ghadimi, B Michael and Ried, Thomas and Yfantis,
	Harris G and Lee, Dong H and Maitra, Anirban and others},
  title = {Integration of metabolomics and transcriptomics revealed a fatty
	acid network exerting growth inhibitory effects in human pancreatic
	cancer},
  journal = {Clinical Cancer Research},
  year = {2013},
  volume = {19},
  pages = {4983--4993},
  number = {18},
  owner = {wenjennyshi},
  publisher = {AACR},
  timestamp = {2017.11.09}
}

@ARTICLE{zhang2017follistatin,
  author = {Zhang, Wei and Wang, Wang and Liu, Jie and Li, Jinna and Wang, Juan
	and Zhang, Yunxia and Zhang, Zhifei and Liu, Yafei and Jin, Yankun
	and Li, Jifeng and others},
  title = {Follistatin-like 1 protects against hypoxia-induced pulmonary hypertension
	in mice},
  journal = {Scientific Reports},
  year = {2017},
  volume = {7},
  pages = {45820},
  owner = {wenjennyshi},
  publisher = {Nature Publishing Group},
  timestamp = {2018.04.15}
}

@article{meinshausen2006high,
  title={High-dimensional graphs and variable selection with the lasso},
  author={Meinshausen, Nicolai and B{\"u}hlmann, Peter and others},
  journal={Annals of statistics},
  volume={34},
  number={3},
  pages={1436--1462},
  year={2006},
  publisher={Institute of Mathematical Statistics}
}


@article{friedman2008sparse,
  title={Sparse inverse covariance estimation with the graphical lasso},
  author={Friedman, Jerome and Hastie, Trevor and Tibshirani, Robert},
  journal={Biostatistics},
  volume={9},
  number={3},
  pages={432--441},
  year={2008},
  publisher={Oxford University Press}
}


  @Manual{RStudio:2019aa,
    title = {RStudio: Integrated Development Environment for R},
    author = {{RStudio Team}},
    organization = {RStudio, Inc.},
    address = {Boston, MA},
    year = {2019},
    url = {http://www.rstudio.com/},
  }


    @Manual{R-Core-Team:2020aa,
    title = {R: A Language and Environment for Statistical Computing},
    author = {{R Core Team}},
    organization = {R Foundation for Statistical Computing},
    address = {Vienna, Austria},
    year = {2020},
    url = {https://www.R-project.org/},
  }
  
  
  
@article{li2015gene,
  title={Gene network reconstruction by integration of prior biological knowledge},
  author={Li, Yupeng and Jackson, Scott A},
  journal={G3: Genes, Genomes, Genetics},
  volume={5},
  number={6},
  pages={1075--1079},
  year={2015},
  publisher={Oxford University Press}
}


@article{zuo2017incorporating,
  title={Incorporating prior biological knowledge for network-based differential gene expression analysis using differentially weighted graphical LASSO},
  author={Zuo, Yiming and Cui, Yi and Yu, Guoqiang and Li, Ruijiang and Ressom, Habtom W},
  journal={BMC bioinformatics},
  volume={18},
  number={1},
  pages={1--14},
  year={2017},
  publisher={Springer}
}


@article{zhao2012huge,
  title={The huge package for high-dimensional undirected graph estimation in R},
  author={Zhao, Tuo and Liu, Han and Roeder, Kathryn and Lafferty, John and Wasserman, Larry},
  journal={The Journal of Machine Learning Research},
  volume={13},
  number={1},
  pages={1059--1062},
  year={2012},
  publisher={JMLR. org}
}


@article{fattahi2019graphical,
  title={Graphical lasso and thresholding: Equivalence and closed-form solutions},
  author={Fattahi, Salar and Sojoudi, Somayeh},
  journal={Journal of machine learning research},
  year={2019}
}

@inproceedings{zhang2018large,
  title={Large-scale sparse inverse covariance estimation via thresholding and max-det matrix completion},
  author={Zhang, Richard and Fattahi, Salar and Sojoudi, Somayeh},
  booktitle={International Conference on Machine Learning},
  pages={5766--5775},
  year={2018},
  organization={PMLR}
}

@article{broido2019scale,
  title={Scale-free networks are rare},
  author={Broido, Anna D and Clauset, Aaron},
  journal={Nature communications},
  volume={10},
  number={1},
  pages={1--10},
  year={2019},
  publisher={Nature Publishing Group}
}

@article{alexa2009gene,
  title={Gene set enrichment analysis with topGO},
  author={Alexa, Adrian and Rahnenf{\"u}hrer, J{\"o}rg},
  journal={Bioconductor Improv},
  volume={27},
  pages={1--26},
  year={2009}
}


@article{subramanian2005gene,
  title={Gene set enrichment analysis: a knowledge-based approach for interpreting genome-wide expression profiles},
  author={Subramanian, Aravind and Tamayo, Pablo and Mootha, Vamsi K and Mukherjee, Sayan and Ebert, Benjamin L and Gillette, Michael A and Paulovich, Amanda and Pomeroy, Scott L and Golub, Todd R and Lander, Eric S and others},
  journal={Proceedings of the National Academy of Sciences},
  volume={102},
  number={43},
  pages={15545--15550},
  year={2005},
  publisher={National Acad Sciences}
}


@article{kneidinger2011activation,
  title={Activation of the WNT/$\beta$-catenin pathway attenuates experimental emphysema},
  author={Kneidinger, Nikolaus and Yildirim, Ali Önder and Callegari, Jens and Takenaka, Shinji and Stein, Maria Magdalena and Dumitrascu, Rio and Bohla, Alexander and Bracke, Ken R and Morty, Rory E and Brusselle, Guy G and others},
  journal={American journal of respiratory and critical care medicine},
  volume={183},
  number={6},
  pages={723--733},
  year={2011},
  publisher={American Thoracic Society}
}

@article{eapen2020wnt,
  title={WNT/$\beta$-catenin pathway: A novel therapeutic target for attenuating airway remodelling and EMT in COPD},
  author={Eapen, Mathew Suji and Sohal, Sukhwinder Singh},
  journal={EBioMedicine},
  volume={62},
  year={2020},
  publisher={Elsevier}
}

@article{zhang2014network,
  title={Network biology in medicine and beyond},
  author={Zhang, Bai and Tian, Ye and Zhang, Zhen},
  journal={Circulation: Cardiovascular Genetics},
  volume={7},
  number={4},
  pages={536--547},
  year={2014},
  publisher={Am Heart Assoc}
}


@article{henrot2019chemokines,
  title={Chemokines in COPD: from implication to therapeutic use},
  author={Henrot, Pauline and Prevel, Renaud and Berger, Patrick and Dupin, Isabelle},
  journal={International journal of molecular sciences},
  volume={20},
  number={11},
  pages={2785},
  year={2019},
  publisher={Multidisciplinary Digital Publishing Institute}
}


@article{bradford2017value,
  title={The value of blood cytokines and chemokines in assessing COPD},
  author={Bradford, Eric and Jacobson, Sean and Varasteh, Jason and Comellas, Alejandro P and Woodruff, Prescott and O’Neal, Wanda and DeMeo, Dawn L and Li, Xingnan and Kim, Victor and Cho, Michael and others},
  journal={Respiratory research},
  volume={18},
  number={1},
  pages={1--11},
  year={2017},
  publisher={BioMed Central}
}


@article{kuchaiev2009geometric,
  title={Geometric de-noising of protein-protein interaction networks},
  author={Kuchaiev, Oleksii and Ra{\v{s}}ajski, Marija and Higham, Desmond J and Pr{\v{z}}ulj, Nata{\v{s}}a},
  journal={PLoS computational biology},
  volume={5},
  number={8},
  pages={e1000454},
  year={2009},
  publisher={Public Library of Science San Francisco, USA}
}


@article{huttlin2017architecture,
  title={Architecture of the human interactome defines protein communities and disease networks},
  author={Huttlin, Edward L and Bruckner, Raphael J and Paulo, Joao A and Cannon, Joe R and Ting, Lily and Baltier, Kurt and Colby, Greg and Gebreab, Fana and Gygi, Melanie P and Parzen, Hannah and others},
  journal={Nature},
  volume={545},
  number={7655},
  pages={505--509},
  year={2017},
  publisher={Nature Publishing Group}
}

@book{hastie2019statistical,
  title={Statistical learning with sparsity: the lasso and generalizations},
  author={Hastie, Trevor and Tibshirani, Robert and Wainwright, Martin},
  year={2019},
  publisher={Chapman and Hall/CRC}
}


@article{dong2016fastnet,
  title={fastnet: An R Package for Fast Simulation and Analysis of Large-Scale Social Networks},
  author={Dong, Xu and Castro, Luis E and Shaikh, Nazrul I},
  journal={Journal of Statistical Software, Forthcoming},
  year={2016}
}


@article{candia2017assessment,
  title={Assessment of variability in the SOMAscan assay},
  author={Candia, Juli{\'a}n and Cheung, Foo and Kotliarov, Yuri and Fantoni, Giovanna and Sellers, Brian and Griesman, Trevor and Huang, Jinghe and Stuccio, Sarah and Zingone, Adriana and Ryan, Br{\'\i}d M and others},
  journal={Scientific reports},
  volume={7},
  number={1},
  pages={1--13},
  year={2017},
  publisher={Nature Publishing Group}
}


@article{seyyedsalehi2021pfp,
  title={PFP-WGAN: Protein function prediction by discovering Gene Ontology term correlations with generative adversarial networks},
  author={Seyyedsalehi, Seyyede Fatemeh and Soleymani, Mahdieh and Rabiee, Hamid R and Mofrad, Mohammad RK},
  journal={Plos one},
  volume={16},
  number={2},
  pages={e0244430},
  year={2021},
  publisher={Public Library of Science San Francisco, CA USA}
}


@article{ashburner2000gene,
  title={Gene ontology: tool for the unification of biology},
  author={Ashburner, Michael and Ball, Catherine A and Blake, Judith A and Botstein, David and Butler, Heather and Cherry, J Michael and Davis, Allan P and Dolinski, Kara and Dwight, Selina S and Eppig, Janan T and others},
  journal={Nature genetics},
  volume={25},
  number={1},
  pages={25--29},
  year={2000},
  publisher={Nature Publishing Group}
}


@article{xu2018reconstruction,
  title={Reconstruction of the protein-protein interaction network for protein complexes identification by walking on the protein pair fingerprints similarity network},
  author={Xu, Bo and Liu, Yu and Lin, Chi and Dong, Jie and Liu, Xiaoxia and He, Zengyou},
  journal={Frontiers in genetics},
  volume={9},
  pages={272},
  year={2018},
  publisher={Frontiers}
}


@article{ashtiani2018systematic,
  title={A systematic survey of centrality measures for protein-protein interaction networks},
  author={Ashtiani, Minoo and Salehzadeh-Yazdi, Ali and Razaghi-Moghadam, Zahra and Hennig, Holger and Wolkenhauer, Olaf and Mirzaie, Mehdi and Jafari, Mohieddin},
  journal={BMC systems biology},
  volume={12},
  number={1},
  pages={1--17},
  year={2018},
  publisher={BioMed Central}
}


@article{silverbush2019systematic,
  title={A systematic approach to orient the human protein--protein interaction network},
  author={Silverbush, Dana and Sharan, Roded},
  journal={Nature communications},
  volume={10},
  number={1},
  pages={1--9},
  year={2019},
  publisher={Nature Publishing Group}
}

@article{wang2021inferring,
  title={Inferring gene co-expression networks by incorporating prior protein-protein interaction networks},
  author={Wang, Meng-Guo and Ou-Yang, Le and Yan, Hong and Zhang, Xiao-Fei},
  journal={IEEE/ACM Transactions on Computational Biology and Bioinformatics},
  year={2021},
  publisher={IEEE}
}


@article{ragland2019genetic,
  title={Genetic advances in chronic obstructive pulmonary disease. Insights from COPDGene},
  author={Ragland, Margaret F and Benway, Christopher J and Lutz, Sharon M and Bowler, Russell P and Hecker, Julian and Hokanson, John E and Crapo, James D and Castaldi, Peter J and DeMeo, Dawn L and Hersh, Craig P and others},
  journal={American journal of respiratory and critical care medicine},
  volume={200},
  number={6},
  pages={677--690},
  year={2019},
  publisher={American Thoracic Society}
}

@article{mastej2020identifying,
  title={Identifying Protein--metabolite Networks Associated with COPD Phenotypes},
  author={Mastej, Emily and Gillenwater, Lucas and Zhuang, Yonghua and Pratte, Katherine A and Bowler, Russell P and Kechris, Katerina},
  journal={Metabolites},
  volume={10},
  number={4},
  pages={124},
  year={2020},
  publisher={Multidisciplinary Digital Publishing Institute}
}


@article{li2020protein,
  title={Protein Interaction Network Reconstruction Through Ensemble Deep Learning With Attention Mechanism},
  author={Li, Feifei and Zhu, Fei and Ling, Xinghong and Liu, Quan},
  journal={Frontiers in Bioengineering and Biotechnology},
  volume={8},
  pages={390},
  year={2020},
  publisher={Frontiers}
}
