# Supplementary material for: An Augmented High-Dimensional Graphical Lasso Method to Incorporate Prior Biological Knowledge for Global Network Learning
Source: Front Genet. 2022 Jan 27;12:760299. doi: 10.3389/fgene.2021.760299 (PMC8829118; doi:10.3389/fgene.2021.760299)
Supplement: Supplementary file 2 [file DataSheet2.ZIP › Frontiers_LaTex_AhGlasso/tables/tab1.tex]

% latex table generated in R 3.2.3 by xtable 1.8-2 package
% 
% \begin{tabular}{ccccc}
%   \hline
  
% \vtop{\hbox{\strut P value}\hbox{\strut threshold}}  
% &\vtop{\hbox{\strut No. of sig eQTL gene}\hbox{\strut in lung (\% of total)}}

% &\vtop{\hbox{\strut No. of sig eQTL gene }\hbox{\strut in liver(\% of total)}}
% \\

%   \hline
% 0.05 & 3609 (34) & 2858 (27) \\ 
%   0.01 & 2477 (23) & 1828 (17) \\ 
%   0.001 & 1774 (17) & 1238 (12) \\ 
%   1e-04 & 1381 (13) & 919 (9) \\ 
%   1e-05 & 1124 (11) & 708 (7) \\ 
%   1e-06 & 922 (9) & 539 (5) \\ 
%   1e-07 & 777 (7) & 422 (4) \\ 
%   1e-08 & 665 (6) & 315 (3) \\ 
%   1e-09 & 550 (5) & 245 (2) \\ 
%    \hline
% \end{tabular}


\begin{tabular}{ccccccc} 
   \hline
   \textbf{Method} & \textbf{Published year} & \textbf{Abbreviation} & \textbf{Algorithm} & \multicolumn{1}{p{7.835em}}{\textbf{Weight for \newline{}prior knowledge}} & \textbf{Model selection} & \textbf{Screening} \\
   \hline
   \textbf{Weighted glasso (wglasso)} & 2015  & $wGlasso\_2015$ & weighted glasso & continuous & BIC$^*$   & No \\
   \textbf{Weighted glasso(wglasso)} & 2017  & wGlasso\_2017 & weighted glasso & continuous & CV\_log likelihood & No \\
   \textbf{Netgsa} & 2017  & Netgsa & NB and glasso & binary & BIC$^*$   & No \\
   \textbf{AhGlasso} &       & AhGlasso & NB and glasso & continuous & CV\_BIC$^{**}$ & Yes \\
   %\bottomrule
   \hline

   \end{tabular}%
   
  \begin{tablenotes}[flushleft]
\item Notes: BIC, Bayesian information criterion; CV, cross-validation; NB, neighbor selection; AhGlasso, augmented high-dimensional Graphical Lasso; *, based on log Likelihood; **, based on penalized log Likelihood.
\end{tablenotes}

 
   % Table generated by Excel2LaTeX from sheet 'Sheet1'

    % \begin{tabular}{ccccccc}
    % \toprule
    % \textbf{Method} & \textbf{Published year} & \textbf{Abbreviation} & \textbf{Algorithm} & \multicolumn{1}{p{4.335em}}{\textbf{Weight for \newline{}prior knowledge}} & \textbf{Model selection} & \textbf{Screening} \\
    % \midrule
    % \multicolumn{1}{p{11.665em}}{\textbf{Weighted glasso\newline{} (wglasso)}} & 2015  & wglasso\_2015 & weighted glasso & continuous & BIC   & NO \\
    % \multicolumn{1}{p{11.665em}}{\textbf{Weighted glasso\newline{}(wglasso)}} & 2017  & wglasso\_2017 & weighted glasso & continuous & CV-log likelihood & NO \\
    % \textbf{Netgsa} & 2017  & Netgsa & NB and glasso & binary & BIC   & NO \\
    % \textbf{AhGlasso} &       & AhGlasso & NB and glasso & continuous & CV-BIC & Yes \\
    % %\bottomrule
    % \end{tabular}%
