# Supplementary material for: An Augmented High-Dimensional Graphical Lasso Method to Incorporate Prior Biological Knowledge for Global Network Learning
Source: Front Genet. 2022 Jan 27;12:760299. doi: 10.3389/fgene.2021.760299 (PMC8829118; doi:10.3389/fgene.2021.760299)
Supplement: Supplementary file 2 [file DataSheet2.ZIP › Frontiers_LaTex_AhGlasso/tables/npPPI_topGo_40_bh.tex]

% Table generated by Excel2LaTeX from sheet 'npPPI_topGo_40_bh'

    \begin{tabular}{lrrrrrrr}

    \midrule
          & \multicolumn{1}{c}{\textbf{GO.ID}} & \multicolumn{1}{c}{\textbf{Term}} & \multicolumn{1}{c}{\textbf{Annotated}} & \multicolumn{1}{c}{\textbf{Significant}} & \multicolumn{1}{c}{\textbf{Expected}} & \multicolumn{1}{c}{\textbf{P value}} & \multicolumn{1}{c}{\textbf{Adjusted P value}} \\
    \midrule
    \multicolumn{1}{r}{1} & \multicolumn{1}{c}{GO:0008047} & \multicolumn{1}{c}{enzyme activator activity} & \multicolumn{1}{c}{48} & \multicolumn{1}{c}{7} & \multicolumn{1}{c}{1.47} & \multicolumn{1}{c}{0.00041} & \multicolumn{1}{c}{\textbf{0.0455}} \\
    \multicolumn{1}{r}{2} & \multicolumn{1}{c}{GO:0019899} & \multicolumn{1}{c}{enzyme binding} & \multicolumn{1}{c}{251} & \multicolumn{1}{c}{15} & \multicolumn{1}{c}{7.7} & \multicolumn{1}{c}{0.00421} & \multicolumn{1}{c}{0.182} \\
    \multicolumn{1}{r}{3} & \multicolumn{1}{c}{GO:0003676} & \multicolumn{1}{c}{nucleic acid binding} & \multicolumn{1}{c}{136} & \multicolumn{1}{c}{10} & \multicolumn{1}{c}{4.17} & \multicolumn{1}{c}{0.0056} & \multicolumn{1}{c}{0.182} \\
    \multicolumn{1}{r}{4} & \multicolumn{1}{c}{GO:0070851} & \multicolumn{1}{c}{growth factor receptor binding} & \multicolumn{1}{c}{76} & \multicolumn{1}{c}{7} & \multicolumn{1}{c}{2.33} & \multicolumn{1}{c}{0.00656} & \multicolumn{1}{c}{0.182} \\
    \multicolumn{1}{r}{5} & \multicolumn{1}{c}{GO:0045296} & \multicolumn{1}{c}{cadherin binding} & \multicolumn{1}{c}{47} & \multicolumn{1}{c}{5} & \multicolumn{1}{c}{1.44} & \multicolumn{1}{c}{0.01227} & \multicolumn{1}{c}{0.2445} \\
    \multicolumn{1}{r}{6} & \multicolumn{1}{c}{GO:0030234} & \multicolumn{1}{c}{enzyme regulator activity} & \multicolumn{1}{c}{132} & \multicolumn{1}{c}{9} & \multicolumn{1}{c}{4.05} & \multicolumn{1}{c}{0.01449} & \multicolumn{1}{c}{0.2445} \\
    \multicolumn{1}{r}{7} & \multicolumn{1}{c}{GO:0003723} & \multicolumn{1}{c}{RNA binding} & \multicolumn{1}{c}{89} & \multicolumn{1}{c}{7} & \multicolumn{1}{c}{2.73} & \multicolumn{1}{c}{0.01542} & \multicolumn{1}{c}{0.2445} \\
    \multicolumn{1}{r}{8} & \multicolumn{1}{c}{GO:0008009} & \multicolumn{1}{c}{chemokine activity} & \multicolumn{1}{c}{36} & \multicolumn{1}{c}{4} & \multicolumn{1}{c}{1.1} & \multicolumn{1}{c}{0.02178} & \multicolumn{1}{c}{0.3022} \\
    \multicolumn{1}{r}{9} & \multicolumn{1}{c}{GO:0042379} & \multicolumn{1}{c}{chemokine receptor binding} & \multicolumn{1}{c}{39} & \multicolumn{1}{c}{4} & \multicolumn{1}{c}{1.2} & \multicolumn{1}{c}{0.02848} & \multicolumn{1}{c}{0.3513} \\
    \multicolumn{1}{r}{10} & \multicolumn{1}{c}{GO:0031625} & \multicolumn{1}{c}{ubiquitin protein ligase binding} & \multicolumn{1}{c}{42} & \multicolumn{1}{c}{4} & \multicolumn{1}{c}{1.29} & \multicolumn{1}{c}{0.0363} & \multicolumn{1}{c}{0.3587} \\
    \multicolumn{1}{r}{11} & \multicolumn{1}{c}{GO:0030546} & \multicolumn{1}{c}{signaling receptor activator activity} & \multicolumn{1}{c}{213} & \multicolumn{1}{c}{11} & \multicolumn{1}{c}{6.53} & \multicolumn{1}{c}{0.04677} & \multicolumn{1}{c}{0.3587} \\
    \multicolumn{1}{r}{12} & \multicolumn{1}{c}{GO:0044389} & \multicolumn{1}{c}{ubiquitin-like protein ligase binding} & \multicolumn{1}{c}{46} & \multicolumn{1}{c}{4} & \multicolumn{1}{c}{1.41} & \multicolumn{1}{c}{0.0485} & \multicolumn{1}{c}{0.3587} \\
    \midrule
    \textbf{Note:} &       &       &       &       &       &       &  \\
    \multicolumn{7}{l}{Annotated, number of proteins in a pathway from the complete set of 1212 proteins;} &  \\
    \multicolumn{7}{l}{Significant, number of protens in a pathway from 40 hub proteins;} &  \\
    Expected, the expected number of proteins in a pathway if we randomly selected 40 proteins from 1212 background proteins; &       &       &       &       &       &       &  \\
    \multicolumn{7}{l}{P value: Fisher'sexact test}       &  \\
    Adjusted P value: Benjamini-Hochberg adjusted P value to control for False Discover Rate &       &       &       &       &       &       &  \\
    \end{tabular}%
